# Supplementary material for: Development of R7BP inhibitors through cross-linking coupled mass spectrometry and integrated modeling
Source: Commun Biol. 2019 Sep 13;2:338. doi: 10.1038/s42003-019-0585-1 (PMC6744478; doi:10.1038/s42003-019-0585-1)
Supplement: Supplementary file 3 — Supplementary Data 1 [file 42003_2019_585_MOESM3_ESM.xlsx]

## Sheet: Sheet1
Experiment	Protein:DSSO ratio	XL proteins	XL peptides identified	Crosslinked Lysines	Peptide Spectrum Match (PSM)	Number of XL Peptides/All Experiments
RGS7 + Gβ5 + R7BP-FL	1 to 100	Gβ5==X==Gβ5	78IVSSSQDGKVIVWDSFTTNK97 ===X=== 129CSVYPLTFDKNENMAAK145	K97 ==X== K145	1	1/6
			17SEAESLKGKLEEER30 ===X=== 31AKLHDVELHQVAER44	K25 ==X== K32	4	3/6
			17SEAESLKGKLEEER30 ===X=== 220KAMVWDMR227	K25 ==X== K220	2	1/6
			45VEALGQFVMKTR56 ===X=== 57RTLKGHGNK65	K54 ==X== K60	1	2/6
		Gβ5==X==RGS7	220KAMVWDMR227 ===X=== 228KSVYGLQNDIR238	K220 ==X== K228	1	4/4
			17SEAESLKGKLEEER30 ===X=== 228KSVYGLQNDIR238	K23 ==X== K228	3	1/4
		RGS7==X==RGS7	345EQFLKFLESEFSSENLR361 ===X=== 441SSAYQELLQAKK452	K349 ==X== K451	1	4/4
			163KWEFIFMQAEAQAK176 ===X=== 228KSVYGLQNDIR238	K163 ==X== K228	1	4/4
			239SHSPTHTPTPETKPPTEDELQQQIK263 ===X=== 228KSVYGLQNDIR238	K251 ==X== K228	2	3/4
			417YTFEDAQEHIYKLMK431 ===X=== 381VQEIWQEFLAPGAPSAINLDSKSYDK406	K428 ==X== K401	2	1/4
		RGS7==X==R7BP-FL	228KSVYGLQNDIR238 ===X=== 218ETMPLPLKNQDDSSLLNLTPYPLVR242	K228 ==X== K225	2	2/2
			228KSVYGLQNDIR238 ===X=== 18SSIFQISKPPLQSGDWER35	K228 ==X== K25	1	2/2
			163KWEFIFMQAEAQAK176 ===X=== 218ETMPLPLKNQDDSSLLNLTPYPLVR242	K163 ==X== K225	3	2/2
			34MQDEKNGIPIR44 ===X=== 154KGKEPGGGTK163	K38 ==X== K154	5	1/2
		R7BP-FL==X==R7BP-FL	49ALDDCKMLVQEFNTQVALYR68 ===X=== 18SSIFQISKPPLQSGDWER35	K54 ==X== K25	3	3/6
			37GSGSESAHKTQR48 ===X=== 18SSIFQISKPPLQSGDWER35	K45 ==X== K25	1	6/6
			101QAHQKLAAISGPEDGEIHPEICR123 ===X=== 37GSGSESAHKTQR48	K105 ==X== K45	9	6/6
			101QAHQKLAAISGPEDGEIHPEICR123 ===X=== 18SSIFQISKPPLQSGDWER35	K105 ==X== K25	2	4/6
			18SSIFQISKPPLQSGDWER35 ===X=== 218ETMPLPLKNQDDSSLLNLTPYPLVR242	K25 ==X== K225	3	3/6
	1 to 300	Gβ5==X==Gβ5	31AKLHDVELHQVAER44 ===X=== 17SEAESLKGKLEEER30	K32 ==X== K25	2	3/6
			45VEALGQFVMKTR56 ===X=== 57RTLKGHGNK65	K54 ==X== K60	1	2/6
			45VEALGQFVMKTR56 ===X=== 58TLKGHGNK65	K54 ==X== K60	1	5/6
		Gβ5==X==RGS7	220KAMVWDMR227 ===X=== 228KSVYGLQNDIR238	K220 ==X== K228	2	4/4
			66VLCMDWCKDK75 ===X=== 330WGFGMDEALKDPVGR344	K73 ==X== K339	1	1/4
		RGS7==X==RGS7	163KWEFIFMQAEAQAK176 ===X=== 228KSVYGLQNDIR238	K163 ==X== K228	1	4/4
			239SHSPTHTPTPETKPPTEDELQQQIK263 ===X=== 228KSVYGLQNDIR238	K251 ==X== K228	2	3/4
			441SSAYQELLQAKK452 ===X=== 345EQFLKFLESEFSSENLR361	K451 ==X== K349	2	4/4
		RGS7==X==R7BP-FL	228KSVYGLQNDIR238 ===X=== 218ETMPLPLKNQDDSSLLNLTPYPLVR242	K228 ==X== K225	2	2/2
			228KSVYGLQNDIR238 ===X=== 18SSIFQISKPPLQSGDWER35	K228 ==X== K25	1	2/2
			163KWEFIFMQAEAQAK176 ===X=== 218ETMPLPLKNQDDSSLLNLTPYPLVR242	K163 ==X== K225	3	2/2
		R7BP-FL==X==R7BP-FL	49ALDDCKMLVQEFNTQVALYR68 ===X=== 18SSIFQISKPPLQSGDWER35	K54 ==X== K25	2	3/6
			218ETMPLPLKNQDDSSLLNLTPYPLVR242 ===X=== 18SSIFQISKPPLQSGDWER35	K225 ==X== K25	1	3/6
			37GSGSESAHKTQR48 ===X=== 49ALDDCKMLVQEFNTQVALYR68	K45 ==X== K54	4	3/6
			37GSGSESAHKTQR48 ===X=== 18SSIFQISKPPLQSGDWER35	K45 ==X== K25	2	6/6
			101QAHQKLAAISGPEDGEIHPEICR123 ===X=== 37GSGSESAHKTQR48	K105 ==X== K45	9	6/6
			101QAHQKLAAISGPEDGEIHPEICR123 ===X=== 18SSIFQISKPPLQSGDWER35	K105 ==X== K25	5	4/6
RGS9 + Gβ5 + R7BP-FL	1 to 100	Gβ5==X==Gβ5	45VEALGQFVMKTR56 ===X=== 58TLKGHGNK65	K54 ==X== K60	1	5/6
		Gβ5==X==RGS9	31AKLHDVELHQVAER44 ===X=== 239STVKSSVSLGGIVK252	K32 ==X== K242	11	2/2
			45VEALGQFVMKTR56 ===X=== 420AIEPQETTKK429	K54 ==X== K428	5	2/2
			45VEALGQFVMKTR56 ===X=== 451QLEEEAKAR459	K54 ==X== K457	1	2/2
		RGS9==X==RGS9	216VNQKQTVVAVK226 ===X=== 227KEIMYYQQALMR238	K219 ==X== K227	3	2/2
		RGS9==X==R7BP-FL	20IEALVKDMQNPETGVR35 ===X=== 154KGKEPGGGTK163	K25 ==X== K154	2	2/2
		R7BP-FL==X==R7BP-FL	37GSGSESAHKTQR48 ===X=== 101QAHQKLAAISGPEDGEIHPEICR123	K45 ==X== K105	5	6/6
			37GSGSESAHKTQR48 ===X=== 18SSIFQISKPPLQSGDWER35	K45 ==X== K25	3	6/6
	1 to 300	Gβ5==X==Gβ5	45VEALGQFVMKTR56 ===X=== 58TLKGHGNK65	K54 ==X== K60	1	5/6
		Gβ5==X==RGS9	31AKLHDVELHQVAER44 ===X=== 239STVKSSVSLGGIVK252	K32 ==X== K242	3	2/2
			45VEALGQFVMKTR56 ===X=== 420AIEPQETTKK429	K54 ==X== K428	2	2/2
			45VEALGQFVMKTR56 ===X=== 451QLEEEAKAR459	K54 ==X== K457	1	2/2
		RGS9==X==RGS9	168AGKER172 ===X=== 155WDFVIMQAKEQYR167	K170 ==X== K163	1	1/2
			505KPFASPSR512 ===X=== 528VALESSSGLEQKGECSGSMAPR549	K505 ==X== K539	1	1/2
			216VNQKQTVVAVK226 ===X=== 227KEIMYYQQALMR238	K219 ==X== K227	2	2/2
		RGS9==X==R7BP-FL	20IEALVKDMQNPETGVR35 ===X=== 154KGKEPGGGTK163	K25 ==X== K154	1	2/2
		R7BP-FL==X==R7BP-FL	37GSGSESAHKTQR48 ===X=== 101QAHQKLAAISGPEDGEIHPEICR123	K45 ==X== K105	6	6/6
			101QAHQKLAAISGPEDGEIHPEICR123 ===X=== 18SSIFQISKPPLQSGDWER35	K105 ==X== K25	3	4/6
			37GSGSESAHKTQR48 ===X=== 18SSIFQISKPPLQSGDWER35	K45 ==X== K25	1	6/6
			86AEMHKTR92 ===X=== 93TKGCEMAR100	K90 ==X== K94	2	2/6
RGS7 + Gβ5 + R7BPΔNC	1 to 200	Gβ5==X==Gβ5	45VEALGQFVMKTR56 ===X=== 58TLKGHGNK65	K54 ==X== K60	3	5/6
		Gβ5==X==RGS7	220KAMVWDMR227 ===X=== 228KSVYGLQNDIR238	K220 ==X== K228	4	4/4
		RGS7==X==RGS7	345EQFLKFLESEFSSENLR361 ===X=== 441SSAYQELLQAKK452	K349 ==X== K451	1	4/4
			362FWLAVEDLKK371 ===X=== 372RPIKEVPSR380	K370 ==X== K375	2	1/4
			228KSVYGLQNDIR238 ===X=== 163KWEFIFMQAEAQAK176	K228 ==X== K163	2	4/4
			228KSVYGLQNDIR238 ===X=== 220MRNPHKTR227	K228 ==X== K225	5	1/4
			441SSAYQELLQAKK452 ===X=== 453KSGNSMDRR461	K451 ==X== K453	3	2/4
			136TMQNKAR142 ===X=== 187KILDSQER194	K140 ==X== K187	4	1/4
		R7BPΔNC==X==R7BPΔNC	37GSGSESAHKTQR48 ===X=== 49ALDDCKMLVQEFNTQVALYR68	K45 ==X== K54	4	3/4
			37GSGSESAHKTQR48 ===X=== 101QAHQKLAAISGPEDGEIHPEICR123	K45 ==X== K105	20	4/4
			101QAHQKLAAISGPEDGEIHPEICR123 ===X=== 93TKGCEMAR100	K105 ==X== K94	1	4/4
	1 to 300	Gβ5==X==Gβ5	17SEAESLKGKLEEER30 ===X=== 31AKLHDVELHQVAER44	K25 ==X== K32	1	3/6
			45VEALGQFVMKTR56 ===X=== 58TLKGHGNK65	K54 ==X== K60	2	5/6
		Gβ5==X==RGS7	220KAMVWDMR227 ===X=== 228KSVYGLQNDIR238	K220 ==X== K228	2	4/4
		RGS7==X==RGS7	228KSVYGLQNDIR238 ===X=== 163KWEFIFMQAEAQAK176	K228 ==X== K163	3	4/4
			228KSVYGLQNDIR238 ===X=== 239SHSPTHTPTPETKPPTEDELQQQIK263	K228 ==X== K251	2	3/4
			441SSAYQELLQAKK452 ===X=== 345EQFLKFLESEFSSENLR361	K451 ==X== K349	2	4/4
			441SSAYQELLQAKK452 ===X=== 453KSGNSMDRR461	K451 ==X== K453	1	2/4
		RGS7==X==R7BPΔNC	228KSVYGLQNDIR238 ===X=== 208EMKNLLSK215	K228 ==X== K210	1	1/2
		R7BPΔNC==X==R7BPΔNC	86AEMHKTR92 ===X=== 93TKGCEMAR100	K90 ==X== K94	1	3/4
			37GSGSESAHKTQR48 ===X=== 49ALDDCKMLVQEFNTQVALYR68	K45 ==X== K54	2	3/4
			37GSGSESAHKTQR48 ===X=== 101QAHQKLAAISGPEDGEIHPEICR123	K45 ==X== K105	6	4/4
			101QAHQKLAAISGPEDGEIHPEICR123 ===X=== 93TKGCEMAR100	K105 ==X== K94	1	4/4
R7BP-FL	1 to 200	R7BP-FL==X==R7BP-FL	86AEMHKTR92 ===X=== 93TKGCEMAR100	K90 ==X== K94	1	2/6
			37GSGSESAHKTQR48 ===X=== 49ALDDCKMLVQEFNTQVALYR68	K45 ==X== K54	4	3/6
			37GSGSESAHKTQR48 ===X=== 218ETMPLPLKNQDDSSLLNLTPYPLVR242	K45 ==X== K225	1	2/6
			37GSGSESAHKTQR48 ===X=== 101QAHQKLAAISGPEDGEIHPEICR123	K45 ==X== K105	8	6/6
			37GSGSESAHKTQR48 ===X=== 18SSIFQISKPPLQSGDWER35	K45 ==X== K25	3	6/6
			101QAHQKLAAISGPEDGEIHPEICR123 ===X=== 218ETMPLPLKNQDDSSLLNLTPYPLVR242	K105 ==X== K225	1	1/6
	1 to 300	R7BP-FL==X==R7BP-FL	86AEMHKTR92 ===X=== 18SSIFQISKPPLQSGDWER35	K90 ==X== K25	1	1/6
			49ALDDCKMLVQEFNTQVALYR68 ===X=== 18SSIFQISKPPLQSGDWER35	K54 ==X== K25	2	3/6
			218ETMPLPLKNQDDSSLLNLTPYPLVR242 ===X=== 49ALDDCKMLVQEFNTQVALYR68	K225 ==X== K54	3	1/6
			218ETMPLPLKNQDDSSLLNLTPYPLVR242 ===X=== 18SSIFQISKPPLQSGDWER35	K225 ==X== K25	1	3/6
			37GSGSESAHKTQR48 ===X=== 49ALDDCKMLVQEFNTQVALYR68	K45 ==X== K54	6	3/6
			37GSGSESAHKTQR48 ===X=== 218ETMPLPLKNQDDSSLLNLTPYPLVR242	K45 ==X== K225	1	2/6
			37GSGSESAHKTQR48 ===X=== 211NLLSKLR217	K45 ==X== K215	1	1/6
			37GSGSESAHKTQR48 ===X=== 101QAHQKLAAISGPEDGEIHPEICR123	K45 ==X== K105	11	6/6
			37GSGSESAHKTQR48 ===X=== 18SSIFQISKPPLQSGDWER35	K45==X== K25	1	6/6
			101QAHQKLAAISGPEDGEIHPEICR123 ===X=== 86AEMHKTR92	K105 ==X== K90	1	1/6
			101QAHQKLAAISGPEDGEIHPEICR123 ===X=== 18SSIFQISKPPLQSGDWER35	K105 ==X== K25	2	4/6
			101QAHQKLAAISGPEDGEIHPEICR123 ===X=== 93TKGCEMAR100	K105 ==X== K94	2	1/6
R7BPΔNC	1 to 200	R7BPΔNC==X==R7BPΔNC	86AEMHKTR92 ===X=== 93TKGCEMAR100	K90 ==X== K94	8	3/4
			101QAHQKLAAISGPEDGEIHPEICR123 ===X=== 37GSGSESAHKTQR48	K105 ==X== K45	12	4/4
			93TKGCEMAR100 ===X=== 101QAHQKLAAISGPEDGEIHPEICR123	K94 ==X== K105	5	4/4
	1 to 300	R7BPΔNC==X==R7BPΔNC	86AEMHKTR92 ===X=== 93TKGCEMAR100	K90 ==X== K94	5	3/4
			49ALDDCKMLVQEFNTQVALYR68 ===X=== 93TKGCEMAR100	K54 ==X== K94	1	1/4
			37GSGSESAHKTQR48 ===X=== 49ALDDCKMLVQEFNTQVALYR68	K45 ==X== K54	1	3/4
			37GSGSESAHKTQR48 ===X=== 101QAHQKLAAISGPEDGEIHPEICR123	K45 ==X== K105	14	4/4
			101QAHQKLAAISGPEDGEIHPEICR123 ===X=== 93TKGCEMAR100	K105 ==X== K94	2	4/4
