# Supplementary material for: Development of R7BP inhibitors through cross-linking coupled mass spectrometry and integrated modeling
Source: Commun Biol. 2019 Sep 13;2:338. doi: 10.1038/s42003-019-0585-1 (PMC6744478; doi:10.1038/s42003-019-0585-1)
Supplement: Supplementary file 4 — Supplementary Data 2 [file 42003_2019_585_MOESM4_ESM.xlsx]

## Sheet: Sheet1
Time (Seconds)	ab38				ab150				ab186
0	0.451868	0.100267	0.016863		0.582659	0.048271	0.050034		0.516233	0.288593	0.017713
0.2	0.440711	0.089904	0.026121		0.565857	0.042152	0.04926		0.509074	0.301101	0.020588
0.4	0.432845	0.105221	0.031539		0.552648	0.03665	0.048446		0.508006	0.297019	0.023494
0.59	0.424064	0.115695	0.025901		0.531186	0.025594	0.036708		0.506028	0.309021	0.024588
0.8	0.41543	0.105629	0.023192		0.507712	0.026145	0.018701		0.504383	0.302535	0.023381
1	0.413408	0.094376	0.021557		0.479023	0.02504	0.013941		0.510517	0.299629	0.031134
1.2	0.418779	0.098287	0.027645		0.468571	0.033931	4.44e-12		0.483365	0.283063	0.024464
1.4	0.418532	0.083198	0.037938		0.498722	0.028287	0.022119		0.480812	0.292043	0.040488
1.59	0.419136	0.091934	0.04612		0.505377	0.012007	0.021414		0.482326	0.305949	0.048619
1.8	0.411358	0.098825	0.051862		0.526204	2.22e-12	0.027667		0.478636	0.306177	0.057105
2	0.410783	0.106773	0.068107		0.534586	-0.00373	0.038628		0.472255	0.307445	0.063643
2.2	0.424901	0.116578	0.07414		0.55328	0.003407	0.042793		0.47237	0.312995	0.068031
2.39	0.441431	0.119634	0.071926		0.563127	0.00582	0.039422		0.460144	0.318644	0.057901
2.59	0.434924	0.113563	0.069694		0.582298	0.008901	0.039269		0.448491	0.310195	0.048318
2.79	0.430829	0.119006	0.08414		0.602573	0.00543	0.040295		0.448938	0.316469	0.044386
3	0.434517	0.132743	0.084482		0.622375	0.006808	0.031881		0.437461	0.330258	0.028284
3.2	0.41667	0.129428	0.077898		0.614254	0.008389	0.044472		0.447556	0.340784	0.030729
3.39	0.419897	0.141614	0.061736		0.567762	0.009441	0.016649		0.427561	0.33232	0.013979
3.59	0.415163	0.140001	0.058333		0.551478	0.009572	0.013594		0.409824	0.327682	0.010221
3.79	0.412252	0.134921	0.063599		0.516734	0.030554	0.010452		0.409998	0.323071	0.008922
4	0.399196	0.126262	0.051989		0.507108	0.043158	0.010379		0.422309	0.315807	0.006731
4.19	0.399157	0.126424	0.055463		0.48362	0.04581	0.020166		0.427235	0.310281	0.018669
4.39	0.377937	0.115254	0.038723		0.475117	0.03946	0.011618		0.421851	0.301336	0.017975
4.58	0.367761	0.113555	0.052251		0.447244	0.036625	0.017588		0.401557	0.319183	0.018059
4.79	0.368397	0.111247	0.047435		0.415975	0.037867	0.023637		0.397864	0.307414	0.0313
4.99	0.366031	0.110126	0.039244		0.381539	0.037108	0.034936		0.393755	0.302872	0.030797
5.19	0.358639	0.110355	0.039065		0.384123	0.026966	0.022149		0.389869	0.297429	0.019268
5.38	0.360464	0.094493	0.055186		0.390052	0.028336	0.038876		0.392551	0.310514	0.032199
5.58	0.369031	0.089243	0.046888		0.385485	0.054576	0.038681		0.40187	0.313304	0.024082
5.77	0.35856	0.090475	0.036959		0.403406	0.039433	0.02608		0.394093	0.322686	0.013664
5.98	0.362371	0.098637	0.040149		0.411987	0.040448	0.022897		0.382959	0.340672	0.007486
6.19	0.355284	0.098002	0.034909		0.424546	0.038682	0.007761		0.379042	0.350086	4.44e-12
6.39	0.34502	0.093322	0.050448		0.428688	0.037927	0.014675		0.37719	0.362278	0.008825
6.58	0.361238	0.10071	0.045575		0.446514	0.039441	0.02396		0.390168	0.35393	0.012065
6.78	0.354415	0.094683	0.054313		0.480918	0.037795	0.024996		0.372106	0.356901	0.014092
6.98	0.35057	0.086941	0.04645		0.496684	0.045917	0.013331		0.369454	0.362561	0.011722
7.18	0.35055	0.098568	0.03817		0.482387	0.040387	0.009445		0.365051	0.382745	0.014511
7.38	0.341706	0.121231	0.036728		0.476412	0.028563	0.007574		0.34412	0.372197	0.014198
7.57	0.320221	0.121655	0.05592		0.464431	0.0246	0.017906		0.331499	0.386362	0.041796
7.76	0.329186	0.116962	0.045757		0.43875	0.048082	0.026458		0.335139	0.382122	0.039543
7.97	0.321688	0.111295	0.045493		0.419786	0.041313	0.019794		0.330991	0.380922	0.044694
8.18	0.311722	0.110266	0.039994		0.40672	0.060567	0.018002		0.325759	0.378932	0.038665
8.37	0.315634	0.118295	0.033924		0.399042	0.063543	0.020771		0.32255	0.373977	0.038086
8.57	0.280603	0.119276	0.032414		0.366097	0.056435	0.022662		0.302621	0.372148	0.046629
8.76	0.273659	0.117925	0.023894		0.332643	0.067859	0.019991		0.315026	0.37838	0.037359
8.96	0.25261	0.13328	0.033621		0.308073	0.069567	0.031099		0.319741	0.372928	0.048255
9.17	0.254186	0.129141	0.039556		0.32441	0.072921	0.043515		0.300145	0.35628	0.059588
9.37	0.24726	0.113333	0.032882		0.329689	0.086886	0.035248		0.320171	0.363522	0.054906
9.57	0.255444	0.132627	0.038014		0.334588	0.079452	0.041529		0.307707	0.333599	0.061374
9.76	0.24594	0.131753	0.039958		0.355656	0.058799	0.054245		0.29696	0.34256	0.069037
9.96	0.241819	0.119643	0.035771		0.376576	0.061034	0.059508		0.283918	0.350137	0.069528
10.17	0.244752	0.110481	0.040689		0.381356	0.049341	0.062501		0.273683	0.338566	0.069266
10.37	0.241201	0.108981	0.038049		0.392554	0.047507	0.059468		0.278197	0.335674	0.065942
10.57	0.243621	0.096313	0.034334		0.408043	0.060066	0.047623		0.279568	0.345104	0.050394
10.77	0.242566	0.101706	0.03425		0.416407	0.061995	0.054469		0.264919	0.347446	0.057372
10.96	0.247848	0.107797	0.032569		0.411177	0.045086	0.052691		0.255046	0.340301	0.038464
11.17	0.238801	0.108853	0.044409		0.380479	0.044706	0.066201		0.265107	0.347988	0.042439
11.38	0.228235	0.123864	0.042941		0.361831	0.047418	0.070732		0.251581	0.347291	0.043784
11.58	0.217015	0.110239	0.024542		0.344082	0.035794	0.052663		0.255373	0.359762	0.021879
11.77	0.213995	0.115252	0.0314		0.32218	0.048561	0.042191		0.246857	0.349807	0.018919
11.96	0.205923	0.121794	0.048328		0.289025	0.05151	0.05132		0.24847	0.327292	0.022884
12.17	0.200768	0.135588	0.043966		0.261382	0.047143	0.054235		0.238998	0.331076	0.030819
12.38	0.200974	0.134791	0.047057		0.237581	0.050563	0.05809		0.217136	0.326215	0.030196
12.58	0.209339	0.146968	0.058672		0.21808	0.051543	0.067824		0.23728	0.312525	0.035188
12.77	0.204022	0.143839	0.054482		0.197584	0.052104	0.054707		0.235753	0.312853	0.035684
12.97	0.204294	0.130907	0.061622		0.225999	0.061412	0.054693		0.227678	0.321458	0.055586
13.17	0.216301	0.13149	0.040592		0.240923	0.07285	0.034866		0.225624	0.32055	0.047599
13.38	0.228078	0.124324	0.047046		0.23963	0.059214	0.025829		0.219604	0.323425	0.043477
13.59	0.228618	0.131852	0.060712		0.257812	0.076884	0.041248		0.21765	0.311954	0.048775
13.79	0.228149	0.130038	0.063184		0.277538	0.061982	0.038771		0.211284	0.315843	0.047918
13.98	0.229098	0.136084	0.047295		0.298189	0.060621	0.025157		0.207337	0.307405	0.038611
14.18	0.230108	0.134146	0.055915		0.318742	0.055745	0.036671		0.2063	0.310971	0.03832
14.39	0.226032	0.143804	0.05793		0.333204	0.050091	0.035183		0.206279	0.314834	0.036801
14.59	0.222828	0.139817	0.04394		0.351704	0.045671	0.02009		0.186181	0.329765	0.033692
14.79	0.213546	0.151152	0.049835		0.353957	0.05295	0.045802		0.199376	0.326239	0.037479
14.98	0.208614	0.157172	0.043079		0.329258	0.065498	0.049654		0.189068	0.327056	0.035955
15.19	0.20133	0.153215	0.046823		0.309444	0.061751	0.054015		0.170896	0.327469	0.033184
15.41	0.184877	0.152658	0.039249		0.302654	0.068145	0.06547		0.164205	0.316773	0.041852
15.61	0.190412	0.151049	0.033352		0.27777	0.057929	0.056053		0.162275	0.318865	0.042255
15.8	0.184032	0.151694	0.020559		0.26237	0.067679	0.051921		0.161544	0.316328	0.042908
16	0.179261	0.14348	0.020228		0.25312	0.072317	0.057475		0.152397	0.32149	0.035887
16.19	0.17204	0.143633	0.007547		0.228087	0.079148	0.032501		0.144733	0.323677	0.016453
16.39	0.161106	0.141853	0.006466		0.211503	0.086931	0.031034		0.136841	0.340423	0.015091
16.58	0.149293	0.139175	0.014328		0.179843	0.080883	0.042165		0.136248	0.317397	0.039612
16.78	0.140296	0.134413	-3.3e-12		0.161151	0.076675	0.02084		0.106382	0.320482	0.023575
16.97	0.122721	0.127505	-0.00322		0.158211	0.05854	0.012493		0.096505	0.309017	0.022039
17.16	0.122996	0.128376	0.016767		0.163946	0.058262	0.016764		0.102884	0.296895	0.031164
17.36	0.122977	0.126468	0.021634		0.161803	0.065478	0.001456		0.104816	0.302583	0.031966
17.56	0.113852	0.113108	0.025386		0.186103	0.079881	0.005073		0.094558	0.301453	0.02563
17.75	0.121232	0.116822	0.032338		0.197288	0.066209	0.003589		0.087661	0.300875	0.019584
17.94	0.124298	0.11578	0.044208		0.198091	0.058805	0.005434		0.091329	0.303195	0.036318
18.14	0.114079	0.10978	0.048707		0.213529	0.049051	0.006537		0.097073	0.287024	0.04415
18.33	0.118658	0.112051	0.059085		0.228093	0.054835	0.000655		0.098269	0.259564	0.05009
18.53	0.117707	0.117752	0.055342		0.262705	0.055778	0.001533		0.08405	0.2662	0.024031
18.72	0.128606	0.120644	0.060969		0.261787	0.050598	0.002247		0.097954	0.262795	0.032208
18.91	0.142228	0.120983	0.07407		0.243966	0.06894	0.009514		0.103701	0.253899	0.035359
19.11	0.118727	0.121654	0.063541		0.23947	0.076543	0.010004		0.096373	0.250202	0.03456
19.3	0.11831	0.122073	0.049359		0.230722	0.071799	0.019047		0.102768	0.230945	0.023326
19.5	0.107426	0.127404	0.04198		0.197015	0.051672	0.014103		0.096071	0.221991	0.027849
19.69	0.076749	0.115799	0.044235		0.168814	0.086167	0.02567		0.105751	0.208496	0.03106
19.89	0.046573	0.127921	0.038856		0.142014	0.089302	0.02809		0.110217	0.193934	0.032294
20.08	0.028193	0.136222	0.031179		0.119888	0.093982	0.030957		0.10533	0.179841	0.031397
20.27	0.028873	0.113915	0.023178		0.084128	0.09185	0.040957		0.100151	0.174121	0.031897
20.47	0.029258	0.098777	0.025809		0.043679	0.101528	0.041331		0.082256	0.158368	0.040114
20.66	0.013776	0.083317	0.034509		0.048447	0.101905	0.035849		0.08251	0.139808	0.038316
20.86	0.007139	0.06865	0.032978		0.059194	0.095505	0.033376		0.094696	0.128233	0.041536
21.06	0.012098	0.07484	0.040831		0.065394	0.101096	0.043072		0.098891	0.125745	0.034097
21.25	0.010342	0.077947	0.053689		0.080954	0.113726	0.041248		0.081893	0.122185	0.038053
21.44	-4.9e-11	0.062471	0.067174		0.102296	0.118714	0.025916		0.089216	0.116915	0.034195
21.64	0.023916	0.067057	0.066804		0.126183	0.108387	0.01504		0.067815	0.118526	0.039865
21.83	0.035072	0.04709	0.064709		0.150847	0.120541	0.013303		0.052904	0.115957	0.041585
22.03	0.050785	0.031549	0.059381		0.172484	0.126354	0.01845		0.04439	0.11713	0.033542
22.22	0.042665	0.045906	0.055303		0.202893	0.128569	0.007419		0.028769	0.10395	0.026701
22.41	0.039196	0.046571	0.069292		0.216269	0.133727	0.006807		0.036643	0.093245	0.036759
22.62	0.033425	0.051337	0.070086		0.211145	0.143413	0.015336		0.026535	0.084928	0.03911
22.81	0.017419	0.068589	0.060126		0.178654	0.137935	0.010484		0.015979	0.084349	0.03888
23	0.015811	0.056444	0.042918		0.161065	0.125618	0.005025		0.00668	0.082499	0.035708
23.2	0.010367	0.031962	0.05192		0.140131	0.126027	0.016496		2.22e-12	0.069536	0.036765
23.39	0.034776	0.045002	0.045024		0.124855	0.128804	0.042851		0.005258	0.061213	0.04111
23.58	0.014682	0.039331	0.041105		0.101345	0.120851	0.055189		0.008077	0.041973	0.037124
23.78	0.030804	0.037644	0.049222		0.073335	0.123707	0.064602		-0.00478	0.031957	0.03435
23.97	0.031311	0.039865	0.066417		0.044356	0.129297	0.06752		-0.00404	0.022104	0.052272
24.17	0.050033	0.024069	0.073506		0.014779	0.132162	0.083321		0.014844	0.021682	0.052652
24.37	0.060631	0.014202	0.05949		-4.4e-12	0.136073	0.077074		0.022288	0.026046	0.03907
24.56	0.088038	0.016752	0.057035		0.008336	0.129896	0.074745		0.018278	0.023544	0.040133
24.75	0.115606	1.11e-12	0.074499		0.044885	0.139996	0.083479		0.027436	0.017283	0.036134
24.95	0.131353	0.003064	0.083522		0.064615	0.154021	0.088861		0.040155	0.000913	0.043549
25.15	0.157559	0.010671	0.088644		0.093516	0.153335	0.095931		0.055793	4.44e-11	0.041341
25.34	0.173615	0.001432	0.086297		0.117788	0.160591	0.083503		0.045514	0.010922	0.037288
25.53	0.203305	0.003467	0.0912		0.133389	0.165074	0.074844		0.03914	0.019178	0.036294
25.73	0.208927	0.009903	0.083993		0.168714	0.151646	0.072169		0.057569	0.035219	0.037717
25.93	0.232342	0.012313	0.088719		0.215734	0.151758	0.072087		0.059958	0.048147	0.027357
26.14	0.245507	0.02778	0.094351		0.243937	0.15505	0.051742		0.062745	0.043051	0.019338
26.34	0.266919	0.048404	0.112272		0.246787	0.146029	0.058483		0.074007	0.049226	0.033732
26.55	0.271442	0.050068	0.11885		0.254682	0.144776	0.065336		0.093494	0.04366	0.033229
26.74	0.301925	0.058852	0.110383		0.248405	0.144002	0.068417		0.094937	0.050265	0.034283
26.94	0.323584	0.055709	0.129757		0.243739	0.12928	0.072459		0.09607	0.050163	0.054766
27.15	0.337207	0.068995	0.123012		0.228486	0.119749	0.058129		0.102375	0.048325	0.060587
27.36	0.344001	0.081093	0.130117		0.232816	0.110722	0.065718		0.125158	0.024668	0.06752
27.56	0.35984	0.086635	0.141817		0.234143	0.111238	0.073377		0.143845	0.020197	0.082131
27.76	0.378585	0.097981	0.14061		0.236858	0.122973	0.063633		0.150034	0.017247	0.076318
27.96	0.403079	0.105562	0.146476		0.225461	0.120883	0.074456		0.169185	0.013001	0.081359
28.16	0.417472	0.102877	0.145445		0.222522	0.118016	0.097079		0.178559	0.032527	0.085692
28.37	0.439663	0.105565	0.12968		0.269872	0.131711	0.08876		0.207125	0.034882	0.072099
28.57	0.473445	0.116955	0.123753		0.296571	0.1295	0.088283		0.211464	0.040565	0.076481
28.77	0.480116	0.128978	0.118218		0.343328	0.137986	0.083267		0.21934	0.05889	0.07085
28.97	0.499376	0.139368	0.109081		0.378923	0.144151	0.073806		0.25343	0.070665	0.053315
29.17	0.536932	0.145125	0.124473		0.444953	0.146796	0.080991		0.257877	0.079754	0.055191
29.38	0.550033	0.148738	0.12393		0.488008	0.154046	0.079416		0.279063	0.093606	0.059829
29.58	0.572835	0.14264	0.132272		0.538648	0.162978	0.085386		0.309684	0.114519	0.063464
29.78	0.596162	0.15105	0.150151		0.589041	0.161645	0.100988		0.345993	0.111176	0.065914
29.99	0.613633	0.160703	0.141328		0.649908	0.166515	0.099394		0.361866	0.122669	0.073661
30.19	0.634055	0.172307	0.14716		0.699106	0.175226	0.092449		0.376431	0.124566	0.079692
30.4	0.646356	0.194146	0.162484		0.722725	0.171216	0.11242		0.379275	0.117796	0.093182
30.6	0.667705	0.200764	0.187855		0.730001	0.174659	0.122797		0.397874	0.131729	0.102207
30.8	0.685426	0.205665	0.206958		0.744921	0.171044	0.131783		0.41553	0.132236	0.116874
31	0.704418	0.223957	0.216039		0.764373	0.1745	0.133116		0.409581	0.139708	0.11396
31.21	0.717338	0.230715	0.212242		0.758149	0.200037	0.135781		0.440472	0.15693	0.104905
31.42	0.754672	0.25761	0.228957		0.771534	0.210414	0.149019		0.443791	0.154791	0.103575
31.62	0.779538	0.28825	0.2118		0.798307	0.207285	0.143917		0.469403	0.150457	0.087882
31.82	0.792152	0.29054	0.209915		0.801214	0.222468	0.131741		0.46656	0.158415	0.081448
32.02	0.813549	0.287423	0.214079		0.813876	0.222587	0.133562		0.472507	0.155237	0.077534
32.23	0.845332	0.284473	0.223383		0.833562	0.231391	0.13895		0.491079	0.166681	0.085345
32.43	0.881261	0.275487	0.238322		0.862928	0.244862	0.138327		0.519843	0.186397	0.084144
32.64	0.898929	0.27608	0.236422		0.915077	0.260969	0.146313		0.543965	0.202868	0.086243
32.84	0.919653	0.291239	0.257927		0.954629	0.272228	0.15125		0.56752	0.196551	0.086334
33.04	0.937971	0.29013	0.259466		1.01627	0.285361	0.153173		0.599321	0.204935	0.092441
33.25	0.954698	0.29939	0.257876		1.07388	0.277397	0.145278		0.615029	0.206981	0.114855
33.45	0.97344	0.292241	0.262298		1.12635	0.264993	0.142738		0.6387	0.234431	0.12152
33.66	0.993275	0.291207	0.276971		1.17174	0.281909	0.160111		0.660308	0.236813	0.130236
33.85	1.02543	0.316881	0.282955		1.2326	0.286854	0.163666		0.694656	0.263694	0.130499
34.05	1.03751	0.33432	0.300875		1.28748	0.292595	0.159846		0.733135	0.285055	0.14116
34.26	1.04303	0.356354	0.307046		1.33337	0.298444	0.166563		0.769998	0.280856	0.14894
34.47	1.04581	0.360759	0.291788		1.37152	0.291885	0.155496		0.788322	0.274779	0.141557
34.67	1.07468	0.380381	0.280185		1.41138	0.300785	0.146807		0.821112	0.27477	0.128723
34.87	1.09691	0.394467	0.263516		1.42872	0.31192	0.14801		0.852543	0.29826	0.131078
35.07	1.10824	0.399872	0.272504		1.43425	0.319147	0.154607		0.869579	0.314537	0.132712
35.27	1.12403	0.410776	0.278351		1.44949	0.335033	0.153301		0.888376	0.324913	0.113153
35.48	1.13463	0.413499	0.281688		1.46002	0.368314	0.150011		0.914255	0.332547	0.103397
35.69	1.14596	0.427562	0.283917		1.47605	0.364995	0.136095		0.926414	0.341525	0.108278
35.89	1.17072	0.435229	0.286577		1.49626	0.368337	0.149804		0.954523	0.327992	0.11751
36.09	1.19374	0.448767	0.269186		1.5054	0.386629	0.150092		0.974001	0.334805	0.111269
36.29	1.21398	0.459252	0.265086		1.53711	0.387724	0.160892		0.987151	0.347405	0.101007
36.5	1.24334	0.461813	0.28046		1.56979	0.409693	0.171279		1.00542	0.353273	0.109359
36.71	1.24296	0.47002	0.288463		1.60282	0.412156	0.168407		1.02055	0.353251	0.114131
36.9	1.25963	0.47819	0.292687		1.66652	0.413787	0.162815		1.04195	0.350053	0.112033
37.11	1.2916	0.497367	0.291145		1.7136	0.424334	0.156762		1.06959	0.353657	0.110304
37.31	1.29723	0.510193	0.308519		1.7703	0.425967	0.167753		1.10033	0.370908	0.13476
37.52	1.31735	0.542434	0.302951		1.84025	0.416166	0.168189		1.10328	0.379598	0.142418
37.72	1.33692	0.549876	0.312799		1.89371	0.432993	0.178336		1.13118	0.390834	0.144622
37.92	1.35085	0.544586	0.329306		1.9554	0.440901	0.170912		1.1372	0.397398	0.140308
38.12	1.36982	0.551865	0.365699		2.0044	0.459035	0.190142		1.15874	0.397665	0.154814
38.33	1.38427	0.563431	0.369139		2.02827	0.472583	0.173699		1.1839	0.403856	0.162003
38.54	1.38909	0.589504	0.367263		2.04096	0.472499	0.169062		1.21129	0.421903	0.156739
38.74	1.40916	0.602389	0.370309		2.0643	0.487941	0.179176		1.22477	0.447323	0.161872
38.94	1.42488	0.618246	0.375801		2.07734	0.501526	0.179483		1.23632	0.468072	0.163624
39.14	1.44959	0.643757	0.384511		2.10593	0.508082	0.176892		1.25678	0.471738	0.171635
39.35	1.47678	0.649734	0.377565		2.11443	0.514247	0.188599		1.26885	0.464175	0.159467
39.55	1.48996	0.64155	0.394129		2.11416	0.524465	0.193609		1.31973	0.480141	0.162806
39.76	1.49966	0.651192	0.388385		2.13296	0.51986	0.177665		1.35371	0.478369	0.153306
39.96	1.51675	0.662226	0.392274		2.13938	0.51265	0.193015		1.38594	0.49506	0.16683
40.16	1.52735	0.687115	0.379167		2.17207	0.502209	0.178618		1.4131	0.513437	0.15423
40.37	1.54854	0.692885	0.389378		2.21637	0.502758	0.181186		1.44724	0.524965	0.160309
40.57	1.56061	0.698585	0.388228		2.27313	0.511927	0.181718		1.4602	0.524962	0.15762
40.77	1.58377	0.709187	0.389775		2.31648	0.529718	0.177045		1.48473	0.537685	0.153291
40.97	1.5924	0.709554	0.382807		2.3653	0.536045	0.171915		1.50659	0.541117	0.151891
41.18	1.59544	0.70686	0.380685		2.42388	0.542077	0.185031		1.52941	0.547138	0.149955
41.38	1.59819	0.728015	0.396005		2.49495	0.556832	0.183033		1.56088	0.558995	0.151512
41.59	1.62119	0.746389	0.393379		2.54318	0.556081	0.181137		1.55952	0.559151	0.152268
41.79	1.65309	0.758935	0.417968		2.59397	0.579595	0.207535		1.55488	0.578469	0.175923
41.98	1.66248	0.772274	0.418782		2.64578	0.60697	0.198098		1.58297	0.577641	0.178075
42.18	1.68261	0.768269	0.420753		2.68182	0.605898	0.197987		1.58427	0.561776	0.190141
42.39	1.69709	0.785761	0.428978		2.69222	0.599531	0.208992		1.58398	0.570784	0.199523
42.6	1.72351	0.802487	0.43885		2.69948	0.590736	0.218244		1.60088	0.587097	0.210279
42.8	1.73468	0.81353	0.451627		2.71922	0.568128	0.220111		1.62601	0.578803	0.221206
43	1.73941	0.822939	0.470099		2.71986	0.573024	0.234605		1.65264	0.580268	0.223766
43.21	1.75485	0.834207	0.482031		2.72454	0.57413	0.237786		1.65731	0.584092	0.232259
43.42	1.77731	0.840762	0.469888		2.72087	0.567414	0.22751		1.6802	0.592145	0.237008
43.62	1.78966	0.858905	0.479789		2.74279	0.580154	0.234713		1.71326	0.603655	0.246293
43.82	1.79786	0.872085	0.478701		2.74677	0.576099	0.223217		1.75005	0.605512	0.230178
44.02	1.81921	0.892015	0.478154		2.75083	0.573591	0.23416		1.75108	0.625727	0.230122
44.22	1.8279	0.917439	0.485416		2.76484	0.601769	0.235553		1.78699	0.651434	0.218199
44.43	1.84056	0.922048	0.478163		2.81842	0.61276	0.231908		1.80337	0.651074	0.208102
44.64	1.84797	0.943817	0.486683		2.8706	0.630431	0.243338		1.82996	0.664146	0.22201
44.84	1.86659	0.958174	0.488934		2.89806	0.637826	0.240599		1.84296	0.669327	0.215142
45.03	1.90254	0.977581	0.485028		2.94676	0.64332	0.243668		1.85355	0.678826	0.226488
45.24	1.91624	0.988659	0.476893		2.98914	0.645218	0.235413		1.89428	0.69837	0.215619
45.46	1.93373	0.989512	0.493724		3.02868	0.649203	0.255763		1.91157	0.714518	0.214155
45.66	1.93899	0.984807	0.505978		3.07141	0.652299	0.257229		1.93096	0.712718	0.204595
45.86	1.95136	1.00632	0.507935		3.13762	0.646702	0.26404		1.94149	0.712561	0.207731
46.06	1.95045	1.00921	0.494524		3.17942	0.642598	0.259074		1.96956	0.727863	0.2078
46.26	1.97214	1.00682	0.499		3.18979	0.640461	0.271796		1.98511	0.741368	0.212991
46.47	1.97505	1.0262	0.494096		3.20539	0.644726	0.274943		2.01768	0.74048	0.213183
46.68	1.9896	1.0343	0.487644		3.21348	0.646765	0.263796		2.03053	0.74746	0.19895
46.88	1.99299	1.03376	0.489151		3.23624	0.650697	0.274446		2.0465	0.772615	0.203922
47.08	1.99236	1.03102	0.488651		3.25304	0.65217	0.263385		2.05443	0.787273	0.192153
47.28	1.99842	1.03695	0.489006		3.26552	0.651313	0.273201		2.06	0.786317	0.182209
47.49	2.01078	1.06686	0.472646		3.27576	0.665545	0.257885		2.08526	0.789185	0.176303
47.69	2.03202	1.09826	0.451998		3.28875	0.675184	0.254881		2.09126	0.804321	0.177494
47.89	2.03719	1.10185	0.455352		3.28138	0.692677	0.253601		2.11236	0.842446	0.185589
48.09	2.05995	1.10938	0.486954		3.27729	0.713625	0.27305		2.13253	0.83952	0.203012
48.29	2.06652	1.12088	0.490164		3.31426	0.705179	0.273049		2.14836	0.848352	0.20708
48.5	2.08285	1.12176	0.49723		3.33841	0.707785	0.275379		2.15769	0.870524	0.199462
48.71	2.1008	1.13903	0.514023		3.38281	0.710169	0.276771		2.17313	0.883286	0.199636
48.91	2.1131	1.14786	0.533256		3.41856	0.715608	0.286535		2.19032	0.870879	0.221482
49.1	2.12529	1.17141	0.540468		3.4639	0.724059	0.296043		2.22023	0.8773	0.226377
49.31	2.14357	1.18858	0.548439		3.51292	0.758616	0.294462		2.22947	0.893909	0.233828
49.51	2.15059	1.18678	0.557334		3.5627	0.767148	0.303104		2.23623	0.893407	0.241812
49.72	2.16086	1.18823	0.560091		3.59203	0.764427	0.302418		2.2485	0.88963	0.241866
49.92	2.18051	1.19769	0.549622		3.63511	0.758883	0.300567		2.25799	0.892604	0.236696
50.12	2.18862	1.22125	0.540426		3.68499	0.748716	0.28325		2.28853	0.896925	0.227657
50.32	2.19686	1.22721	0.540344		3.70418	0.767126	0.283812		2.31401	0.888561	0.233818
50.53	2.21309	1.24607	0.541323		3.72077	0.786342	0.279038		2.33772	0.883644	0.237087
50.74	2.21483	1.23704	0.538139		3.72503	0.802133	0.279695		2.3672	0.88323	0.247159
50.94	2.22665	1.25639	0.527593		3.72484	0.817411	0.260505		2.38686	0.909891	0.212245
51.14	2.23868	1.26095	0.523789		3.71946	0.82797	0.251508		2.40616	0.902409	0.201578
51.34	2.24938	1.26638	0.525586		3.72361	0.805751	0.250813		2.4327	0.904811	0.216811
51.55	2.26766	1.27309	0.527718		3.73474	0.806805	0.252469		2.44909	0.925993	0.212185
51.75	2.26786	1.28981	0.539688		3.7498	0.82056	0.267647		2.47825	0.9234	0.21829
51.95	2.26808	1.30648	0.54678		3.7463	0.834249	0.276199		2.50067	0.917675	0.220099
52.15	2.27915	1.30323	0.548341		3.74495	0.839245	0.278745		2.49463	0.919777	0.21488
52.35	2.29474	1.30932	0.556565		3.76352	0.834326	0.275224		2.5069	0.936475	0.215343
52.56	2.30155	1.31179	0.56189		3.78132	0.842105	0.282426		2.52261	0.950133	0.212182
52.77	2.29771	1.32687	0.549353		3.80172	0.847302	0.285371		2.54287	0.96107	0.205955
52.97	2.30912	1.34083	0.544636		3.84942	0.849452	0.299077		2.57077	0.946338	0.216409
53.17	2.34076	1.34962	0.545094		3.90484	0.852395	0.304383		2.58905	0.968589	0.217717
53.38	2.34689	1.36833	0.553848		3.93147	0.870359	0.317014		2.59655	0.979184	0.219929
53.58	2.3491	1.38554	0.558878		3.96077	0.870396	0.318179		2.62275	0.970071	0.220069
53.78	2.36932	1.39531	0.559701		4.01178	0.877871	0.305994		2.63337	0.998103	0.215665
53.99	2.38129	1.39941	0.569363		4.06174	0.884176	0.305766		2.64346	0.999203	0.21725
54.19	2.38441	1.4175	0.567699		4.08805	0.900236	0.298279		2.66093	1.01863	0.210868
54.39	2.40354	1.43544	0.561744		4.11208	0.919609	0.305312		2.67246	1.01573	0.192386
54.59	2.41529	1.45031	0.568633		4.13323	0.930053	0.312788		2.693	1.02334	0.1961
54.8	2.43466	1.45809	0.591033		4.14693	0.92138	0.324163		2.70188	1.03399	0.198228
55	2.43877	1.47779	0.595823		4.13535	0.928119	0.326306		2.68892	1.04948	0.200887
55.2	2.43487	1.49075	0.606218		4.12973	0.917762	0.336122		2.69715	1.05475	0.214324
55.4	2.44937	1.4929	0.583815		4.13361	0.926145	0.32856		2.72483	1.06661	0.19535
55.61	2.47038	1.49146	0.598449		4.13253	0.944945	0.344592		2.73016	1.079	0.211059
55.82	2.47783	1.4863	0.595898		4.12029	0.957124	0.354616		2.75385	1.08698	0.210733
56.02	2.49096	1.50611	0.598575		4.10914	0.956627	0.359129		2.77285	1.09508	0.207615
56.22	2.49532	1.50091	0.607418		4.1324	0.976045	0.371217		2.7914	1.10097	0.216104
56.43	2.48139	1.5047	0.609133		4.152	0.978952	0.36875		2.81122	1.12675	0.234103
56.63	2.48062	1.51879	0.610264		4.18032	0.971697	0.361921		2.82541	1.13927	0.24301
56.84	2.48875	1.52022	0.60105		4.20123	0.985127	0.346667		2.82841	1.13478	0.238087
57.04	2.5017	1.51811	0.600378		4.25418	1.00225	0.326509		2.8446	1.13996	0.233326
57.24	2.50045	1.52115	0.587438		4.29054	1.01456	0.320943		2.8581	1.14851	0.21479
57.44	2.50588	1.53464	0.610624		4.32329	1.01352	0.3243		2.86892	1.14322	0.229951
57.65	2.49913	1.55651	0.601825		4.35131	0.99958	0.302078		2.8819	1.14078	0.215936
57.86	2.5023	1.58034	0.611625		4.38566	1.00937	0.29492		2.88291	1.13406	0.219995
58.06	2.52009	1.57055	0.603717		4.41143	1.02081	0.282239		2.90147	1.14408	0.213278
58.26	2.54799	1.59806	0.589433		4.42607	1.01423	0.286246		2.91609	1.13574	0.21155
58.46	2.55491	1.61475	0.601931		4.43124	1.01137	0.309846		2.92936	1.13142	0.212232
58.67	2.5796	1.61948	0.608409		4.42931	1.01721	0.313098		2.93159	1.12766	0.207197
58.87	2.5968	1.6392	0.605659		4.4496	1.0299	0.319435		2.94428	1.13595	0.209163
59.08	2.60949	1.65189	0.608521		4.42724	1.0405	0.342732		2.97151	1.14775	0.211321
59.27	2.62408	1.66059	0.621506		4.41725	1.0578	0.360339		2.98433	1.14762	0.219805
59.48	2.62107	1.66915	0.618142		4.41711	1.06722	0.3567		3.00359	1.1428	0.211553
59.68	2.62753	1.67425	0.614662		4.41758	1.08367	0.374147		3.01488	1.17124	0.219609
59.89	2.64374	1.68733	0.615781		4.40213	1.07177	0.384754		3.03895	1.20262	0.221211
60.09	2.65994	1.7023	0.615907		4.4077	1.08041	0.385146		3.04444	1.21654	0.214042
60.29	2.652	1.70087	0.632821		4.43418	1.08821	0.377187		3.05371	1.23512	0.213387
60.49	2.65884	1.71288	0.623262		4.45907	1.11311	0.352685		3.05349	1.23534	0.209222
60.7	2.67481	1.71565	0.634636		4.48284	1.11415	0.359958		3.06711	1.24693	0.219412
60.91	2.6937	1.72643	0.64839		4.50645	1.12959	0.365002		3.08368	1.24704	0.224243
61.11	2.69287	1.73467	0.649313		4.55843	1.12827	0.348455		3.11184	1.25504	0.219289
61.31	2.68359	1.75876	0.654752		4.59448	1.13456	0.329063		3.13934	1.26164	0.211267
61.51	2.69656	1.77303	0.657338		4.6193	1.13031	0.339532		3.14566	1.27247	0.212071
61.71	2.70992	1.78448	0.65843		4.66262	1.1393	0.329299		3.16575	1.27083	0.203839
61.93	2.72039	1.78526	0.654675		4.70109	1.14176	0.323395		3.18156	1.26879	0.196074
62.13	2.71805	1.80506	0.651582		4.71351	1.14848	0.324276		3.2133	1.26377	0.203996
62.33	2.73646	1.81191	0.643789		4.70492	1.15884	0.328168		3.2365	1.25696	0.210917
62.53	2.7563	1.81065	0.637576		4.72115	1.1584	0.339225		3.2625	1.27018	0.21403
62.74	2.74296	1.8229	0.627541		4.71359	1.17199	0.331945		3.29361	1.28417	0.194248
62.94	2.73288	1.82495	0.620242		4.71073	1.17283	0.336718		3.31403	1.32166	0.192084
63.15	2.73831	1.83187	0.621115		4.69975	1.18139	0.351356		3.31425	1.32595	0.20418
63.34	2.7673	1.83033	0.613428		4.69565	1.1978	0.346296		3.32507	1.33599	0.207675
63.55	2.77689	1.82369	0.620557		4.69763	1.22294	0.354406		3.34426	1.35092	0.211056
63.75	2.79237	1.82314	0.632612		4.69003	1.22681	0.366189		3.34184	1.36352	0.218798
63.96	2.79549	1.82771	0.641341		4.68691	1.24423	0.371609		3.34884	1.37049	0.224604
64.16	2.79959	1.82791	0.647427		4.71798	1.26439	0.380269		3.35438	1.36846	0.233807
64.36	2.80776	1.84141	0.659385		4.74899	1.26156	0.382772		3.36071	1.38748	0.233663
64.56	2.8187	1.84628	0.664671		4.76124	1.26742	0.368411		3.37269	1.3895	0.2128
64.77	2.84363	1.85178	0.65014		4.80776	1.27191	0.365906		3.36796	1.39686	0.227105
64.97	2.84881	1.8724	0.665267		4.84824	1.27361	0.37553		3.38772	1.38093	0.233521
65.18	2.86654	1.87775	0.66989		4.8814	1.27429	0.359577		3.40382	1.38343	0.226123
65.37	2.86056	1.89066	0.678585		4.91236	1.27971	0.380199		3.40508	1.37594	0.232964
65.58	2.86372	1.90186	0.671869		4.95917	1.27092	0.363194		3.41546	1.3799	0.233018
65.79	2.8654	1.91737	0.656119		5.01665	1.27667	0.361223		3.44425	1.37577	0.225767
65.99	2.87571	1.92258	0.644073		5.05003	1.2821	0.358782		3.46441	1.37018	0.225154
66.19	2.87926	1.93297	0.646039		5.06214	1.2623	0.348852		3.47574	1.39255	0.21108
66.39	2.88132	1.94364	0.637031		5.06169	1.28292	0.339865		3.49187	1.39056	0.211513
66.59	2.89773	1.95088	0.637725		5.07588	1.28172	0.342096		3.50628	1.39808	0.221587
66.8	2.90149	1.97309	0.646918		5.0715	1.29168	0.340705		3.52394	1.41043	0.208003
67.01	2.91853	1.97999	0.643569		5.05551	1.29933	0.335506		3.52059	1.41535	0.209206
67.21	2.92407	1.98917	0.635543		5.06015	1.3037	0.338465		3.54332	1.4139	0.207909
67.41	2.95283	1.99465	0.643087		5.06244	1.28725	0.336702		3.55398	1.41569	0.213933
67.61	2.96063	2.01356	0.638744		5.04259	1.29705	0.327609		3.56523	1.42276	0.208668
67.82	2.96832	2.02527	0.644416		5.01343	1.31887	0.31423		3.57108	1.42736	0.200531
68.03	2.9771	2.04343	0.65603		5.01135	1.32086	0.325239		3.58141	1.4314	0.198693
68.23	3.00564	2.05778	0.664207		5.02712	1.34753	0.341657		3.59422	1.43415	0.205703
68.43	3.00438	2.06584	0.667742		5.05663	1.31776	0.351092		3.60296	1.44506	0.196657
68.63	2.99211	2.08363	0.676573		5.06468	1.32837	0.359766		3.60947	1.44528	0.209084
68.83	2.98442	2.09454	0.673653		5.10361	1.3298	0.359955		3.62439	1.4427	0.205651
69.04	2.98884	2.10723	0.675614		5.14133	1.33372	0.35884		3.64781	1.44047	0.196971
69.25	2.99695	2.09713	0.692649		5.15789	1.33674	0.367339		3.64397	1.44996	0.194552
69.44	2.99897	2.10669	0.677796		5.21346	1.35705	0.352123		3.66881	1.47183	0.187338
69.65	3.01766	2.10404	0.680153		5.25459	1.36664	0.3747		3.67455	1.47384	0.186886
69.86	3.01191	2.11851	0.688027		5.2886	1.3514	0.384614		3.69709	1.48499	0.200979
70.08	3.0197	2.13001	0.689098		5.31023	1.36862	0.373693		3.70892	1.5028	0.200326
70.29	3.01104	2.12807	0.695996		5.30332	1.36929	0.369505		3.71779	1.4989	0.202471
70.48	3.02879	2.12815	0.692136		5.30025	1.39217	0.371499		3.73363	1.50351	0.197809
70.69	3.04329	2.13873	0.688894		5.31289	1.38903	0.365334		3.74358	1.51419	0.168831
70.89	3.06514	2.13924	0.694742		5.29549	1.4029	0.374445		3.75392	1.51051	0.180647
71.1	3.0638	2.13449	0.682257		5.28197	1.4009	0.354081		3.75539	1.50952	0.185296
71.3	3.06333	2.15448	0.676552		5.29434	1.42021	0.35888		3.76261	1.50866	0.190079
71.5	3.05957	2.16864	0.686463		5.27116	1.41593	0.369711		3.76557	1.51518	0.196184
71.71	3.05525	2.17226	0.697066		5.2596	1.42458	0.363231		3.78196	1.52862	0.193935
71.91	3.08476	2.16638	0.68238		5.25726	1.44522	0.35058		3.79464	1.53278	0.18117
72.13	3.08862	2.16454	0.672002		5.26169	1.43798	0.355761		3.80394	1.50907	0.176736
72.33	3.07349	2.17659	0.665561		5.27349	1.44588	0.353164		3.79632	1.51917	0.183659
72.52	3.08004	2.19833	0.674757		5.28719	1.45324	0.353968		3.81704	1.52267	0.187537
72.73	3.08588	2.19999	0.668169		5.31351	1.46932	0.355582		3.83405	1.53925	0.194376
72.93	3.07532	2.2	0.665291		5.34763	1.46207	0.354988		3.8486	1.5436	0.191659
73.14	3.08616	2.20842	0.664326		5.38436	1.47223	0.368671		3.86662	1.57207	0.185049
73.34	3.08725	2.22606	0.658327		5.40652	1.46556	0.371722		3.89298	1.57934	0.188529
73.54	3.10019	2.22631	0.653304		5.43356	1.48625	0.368958		3.90588	1.58706	0.176836
73.74	3.11281	2.24317	0.658553		5.47278	1.48054	0.380789		3.921	1.59015	0.182016
73.95	3.1016	2.26111	0.677021		5.49362	1.48441	0.389166		3.92513	1.59924	0.182697
74.15	3.10823	2.26395	0.688663		5.49657	1.49771	0.38558		3.93912	1.62656	0.187985
74.35	3.13313	2.26505	0.697737		5.52208	1.50065	0.400452		3.97851	1.64136	0.191961
74.55	3.14158	2.26801	0.688139		5.52839	1.5036	0.392909		3.98279	1.6479	0.194076
74.76	3.14841	2.2698	0.698433		5.50696	1.5066	0.394822		3.9873	1.63936	0.210243
74.96	3.17024	2.28227	0.707463		5.48658	1.50998	0.393693		3.98514	1.66202	0.216581
75.17	3.18103	2.30202	0.710364		5.47869	1.51362	0.386934		3.9962	1.65438	0.211269
75.37	3.20059	2.29384	0.72071		5.47456	1.5296	0.385729		4.00899	1.66954	0.209459
75.57	3.20054	2.29668	0.724347		5.45915	1.52211	0.397929		4.03131	1.67527	0.216603
75.78	3.19586	2.29203	0.718281		5.4373	1.54337	0.379233		4.0326	1.67752	0.217076
75.99	3.19659	2.28747	0.717363		5.42921	1.54416	0.385331		4.03526	1.66766	0.232909
76.18	3.19885	2.30622	0.720973		5.44688	1.54763	0.392433		4.04027	1.67054	0.234283
76.38	3.19986	2.31321	0.711626		5.43736	1.54946	0.378722		4.04059	1.66714	0.21093
76.58	3.19074	2.32324	0.714743		5.44603	1.56089	0.385367		4.0467	1.66998	0.197861
76.78	3.18159	2.34575	0.703705		5.48181	1.5599	0.37858		4.05869	1.67536	0.185778
76.99	3.17755	2.35844	0.704343		5.52818	1.56824	0.384789		4.07337	1.66577	0.182219
77.18	3.19342	2.34315	0.707501		5.56129	1.57152	0.3798		4.08415	1.67185	0.174675
77.38	3.19748	2.36175	0.698912		5.59048	1.57503	0.369176		4.09578	1.67289	0.159782
77.58	3.20702	2.38235	0.706727		5.63066	1.58726	0.373073		4.09664	1.66749	0.167273
77.78	3.23721	2.40653	0.709747		5.66085	1.57522	0.387747		4.10636	1.65823	0.171074
77.99	3.24644	2.41171	0.708142		5.68492	1.57567	0.377312		4.11712	1.6753	0.156143
78.18	3.24116	2.40834	0.701531		5.69123	1.58536	0.380231		4.125	1.69737	0.152828
78.38	3.24997	2.42224	0.697647		5.70109	1.60258	0.386184		4.12132	1.68993	0.165571
78.58	3.25292	2.42437	0.705832		5.71463	1.61731	0.386123		4.13805	1.6961	0.167763
78.78	3.2626	2.43253	0.721249		5.70201	1.62438	0.391548		4.16029	1.70224	0.169369
78.98	3.26711	2.4339	0.729811		5.67175	1.64575	0.390435		4.17013	1.70326	0.170707
79.18	3.27	2.45836	0.74182		5.65466	1.6654	0.415781		4.15905	1.71417	0.195146
79.38	3.27862	2.46864	0.756725		5.64461	1.66348	0.437795		4.16885	1.71438	0.215626
79.57	3.28198	2.47033	0.743938		5.61737	1.65014	0.420298		4.18141	1.7236	0.198471
79.77	3.27591	2.4626	0.753484		5.61557	1.65943	0.42414		4.2018	1.75109	0.201774
79.98	3.2963	2.47824	0.758511		5.61813	1.65732	0.431085		4.22582	1.75109	0.219292
80.18	3.306	2.48898	0.761572		5.61815	1.66351	0.418957		4.22363	1.74379	0.203125
80.37	3.30868	2.49709	0.77868		5.63563	1.6661	0.412927		4.246	1.74771	0.202714
80.57	3.33088	2.5147	0.771712		5.65685	1.66443	0.408413		4.24837	1.74125	0.210881
80.77	3.3465	2.50442	0.763966		5.69384	1.66073	0.420247		4.25447	1.73371	0.216626
80.97	3.34877	2.50464	0.754366		5.73145	1.65988	0.417436		4.27284	1.75069	0.222751
81.17	3.35176	2.50793	0.743606		5.77457	1.65678	0.409705		4.30409	1.74475	0.209968
81.37	3.34693	2.51357	0.740101		5.79268	1.66442	0.393746		4.30487	1.74506	0.199823
81.56	3.3497	2.51692	0.733235		5.83485	1.67294	0.390925		4.30067	1.76027	0.202141
81.76	3.34343	2.52356	0.730883		5.859	1.6789	0.375751		4.30352	1.75495	0.185797
81.97	3.33994	2.53466	0.734622		5.87153	1.69603	0.375256		4.30488	1.75366	0.176159
82.16	3.34482	2.54377	0.73338		5.89637	1.7009	0.379232		4.32375	1.74924	0.191923
82.36	3.36001	2.55157	0.729237		5.87789	1.68323	0.385913		4.31985	1.76915	0.198835
82.56	3.35154	2.5495	0.741762		5.87427	1.67475	0.386278		4.33342	1.787	0.196393
82.76	3.35895	2.56521	0.746353		5.84662	1.68667	0.385726		4.33623	1.80643	0.201246
82.96	3.37622	2.56723	0.746296		5.85285	1.70132	0.392883		4.34538	1.80904	0.197741
83.16	3.36895	2.58723	0.770149		5.8323	1.69258	0.402824		4.34113	1.81675	0.20599
83.36	3.37837	2.57951	0.771538		5.83303	1.70042	0.405022		4.35162	1.8153	0.215503
83.55	3.39278	2.57962	0.79021		5.80621	1.71873	0.41451		4.37096	1.80931	0.218444
83.75	3.41224	2.61051	0.792301		5.80962	1.73074	0.422444		4.38498	1.81225	0.228951
83.95	3.4119	2.61169	0.784965		5.81483	1.73231	0.424869		4.39878	1.83067	0.215643
84.16	3.41998	2.60894	0.795289		5.80945	1.7387	0.424509		4.40719	1.83082	0.217318
84.35	3.43008	2.59997	0.795945		5.83203	1.75759	0.42924		4.42963	1.83036	0.211387
84.55	3.43721	2.59968	0.802315		5.85027	1.7677	0.437793		4.41905	1.84384	0.218016
84.74	3.43414	2.61023	0.80005		5.89592	1.78132	0.428076		4.43298	1.83369	0.211214
84.95	3.43138	2.62924	0.809537		5.91453	1.76839	0.423757		4.44038	1.83576	0.205528
85.15	3.43937	2.62274	0.810674		5.93891	1.7884	0.425102		4.4611	1.83742	0.213341
85.35	3.44728	2.62554	0.817233		5.9607	1.79886	0.438442		4.45595	1.85312	0.207833
85.55	3.45382	2.6189	0.818651		6.00416	1.7946	0.431005		4.48161	1.8582	0.205753
85.74	3.45318	2.60911	0.807151		6.00941	1.79562	0.417975		4.48163	1.86175	0.19774
85.94	3.46152	2.6261	0.813998		6.00387	1.79717	0.421673		4.4898	1.86282	0.206095
86.14	3.46363	2.629	0.818136		6.00125	1.79414	0.430716		4.51929	1.86431	0.205478
86.34	3.46146	2.63793	0.815914		6.01178	1.7845	0.431079		4.53366	1.85338	0.202158
86.54	3.48692	2.64512	0.799493		6.00883	1.78697	0.435923		4.56673	1.84864	0.192916
86.74	3.49153	2.65468	0.82665		5.98459	1.78682	0.463633		4.58311	1.87201	0.213545
86.93	3.49512	2.66156	0.816791		5.96739	1.79495	0.469769		4.58139	1.86253	0.210872
87.14	3.50708	2.66778	0.803464		5.96973	1.80109	0.456276		4.57845	1.8732	0.20173
87.34	3.50675	2.69002	0.800343		5.96271	1.78041	0.454584		4.60449	1.89633	0.206029
87.54	3.51001	2.70382	0.793231		5.95589	1.78864	0.459132		4.58724	1.89409	0.209793
87.74	3.51532	2.71834	0.804565		5.94898	1.78822	0.477759		4.5946	1.90297	0.213794
87.93	3.51798	2.71582	0.806016		5.96805	1.80402	0.47898		4.61152	1.90943	0.222655
88.13	3.53066	2.72749	0.79407		5.98157	1.81901	0.47514		4.60322	1.91268	0.221099
88.33	3.53966	2.73441	0.791256		6.0025	1.84194	0.464551		4.59372	1.93738	0.222726
88.54	3.52788	2.74588	0.80869		6.03223	1.85361	0.46266		4.58802	1.94148	0.236461
88.73	3.52606	2.74859	0.791635		6.06858	1.85546	0.446265		4.57758	1.94703	0.222863
88.92	3.5232	2.76835	0.795465		6.0975	1.86434	0.43063		4.60614	1.9705	0.221238
89.13	3.52687	2.76814	0.809328		6.12028	1.87098	0.452454		4.62585	1.97159	0.230357
89.33	3.52773	2.78052	0.810005		6.14437	1.88565	0.445271		4.63379	1.968	0.22968
89.53	3.52235	2.80667	0.825742		6.17551	1.89136	0.463252		4.64409	1.97172	0.25273
89.73	3.5246	2.79823	0.816011		6.20631	1.89569	0.452515		4.66545	1.95825	0.258827
89.92	3.52769	2.80705	0.817803		6.21697	1.89293	0.452339		4.65944	1.95524	0.248935
90.12	3.52475	2.81541	0.81849		6.22955	1.89699	0.444739		4.6795	1.97465	0.249811
90.33	3.52415	2.82589	0.82135		6.22864	1.89125	0.451251		4.69236	1.96488	0.248599
90.53	3.52243	2.83087	0.811088		6.2065	1.89006	0.457278		4.70638	1.95617	0.240951
90.73	3.53992	2.83998	0.825478		6.18924	1.90592	0.463359		4.72105	1.95843	0.243102
90.92	3.54795	2.83404	0.841116		6.1838	1.90258	0.480254		4.71621	1.95577	0.256939
91.12	3.54754	2.84802	0.834014		6.1693	1.89191	0.472997		4.71998	1.96156	0.245793
91.33	3.55919	2.83801	0.84375		6.14916	1.90877	0.484262		4.71303	1.96602	0.246859
91.53	3.57171	2.84416	0.847484		6.12159	1.93221	0.480138		4.73341	1.98587	0.237379
91.72	3.5862	2.85553	0.854909		6.10778	1.93691	0.48836		4.73531	2.00004	0.233282
91.91	3.59816	2.84394	0.861909		6.11587	1.94447	0.494278		4.73917	2.00299	0.247973
92.11	3.60123	2.85107	0.870856		6.12782	1.93642	0.504967		4.75346	2.01032	0.256454
92.32	3.60045	2.85919	0.865414		6.13536	1.94441	0.493587		4.77873	2.02529	0.262254
92.52	3.60727	2.86811	0.866795		6.17058	1.95146	0.490459		4.78019	2.03729	0.262313
92.71	3.6119	2.86684	0.854567		6.19365	1.94415	0.486415		4.79388	2.02777	0.254761
92.91	3.62484	2.85947	0.839922		6.21784	1.94654	0.483302		4.81776	2.03383	0.250628
93.1	3.63145	2.85356	0.838673		6.25057	1.95345	0.473162		4.84373	2.0375	0.253286
93.31	3.64713	2.8708	0.834641		6.28979	1.95479	0.461322		4.854	2.0406	0.254592
93.51	3.65348	2.85832	0.835981		6.32276	1.9267	0.458648		4.85654	2.02852	0.243833
93.71	3.6466	2.86416	0.839047		6.33655	1.93736	0.453007		4.86803	2.03396	0.248792
93.91	3.63777	2.8967	0.836981		6.33795	1.94151	0.451398		4.87413	2.03538	0.240672
94.1	3.66068	2.90086	0.841218		6.33849	1.9407	0.446021		4.86383	2.02215	0.233078
94.3	3.65791	2.9065	0.850143		6.34324	1.94879	0.45486		4.86458	2.01859	0.237521
94.5	3.66263	2.90605	0.857666		6.3233	1.95406	0.44364		4.8781	2.03121	0.238336
94.7	3.65931	2.9022	0.859732		6.31137	1.96195	0.429221		4.87904	2.03128	0.232781
94.9	3.67886	2.92368	0.871042		6.30051	1.97936	0.437865		4.87513	2.02201	0.233885
95.09	3.67918	2.94087	0.864232		6.27844	1.99453	0.434875		4.87499	2.02274	0.23064
95.29	3.66174	2.93248	0.85971		6.2611	1.99961	0.450173		4.89938	2.01069	0.228738
95.49	3.65551	2.93991	0.863887		6.24328	1.99948	0.456847		4.90005	2.03015	0.241534
95.7	3.6616	2.95307	0.873081		6.2549	1.98296	0.469963		4.89908	2.04421	0.23791
95.9	3.6738	2.9477	0.869533		6.25776	1.98221	0.465245		4.91429	2.05465	0.235574
96.09	3.65656	2.95778	0.854755		6.25897	2.00487	0.47477		4.92969	2.07131	0.238779
96.28	3.66331	2.96281	0.842465		6.26719	2.00579	0.463479		4.93985	2.08118	0.213396
96.49	3.6653	2.98092	0.841557		6.30033	1.99908	0.47029		4.95381	2.0782	0.214753
96.69	3.68824	3.01026	0.846203		6.33027	1.99836	0.476592		4.9599	2.09657	0.224696
96.89	3.67387	3.01256	0.854093		6.35682	1.98887	0.473513		4.9593	2.11527	0.228319
97.08	3.68648	3.02262	0.866164		6.39401	1.98365	0.476465		4.97126	2.12166	0.231953
97.28	3.69459	3.03973	0.88594		6.41158	1.98472	0.478659		4.96692	2.13457	0.246181
97.47	3.7116	3.06056	0.874709		6.4378	2.0008	0.473464		4.99409	2.12214	0.226756
97.68	3.71344	3.05037	0.876756		6.44242	2.01599	0.467186		5.0069	2.11809	0.220988
97.88	3.72696	3.04786	0.872121		6.43962	2.02855	0.453156		5.02179	2.12087	0.224947
98.08	3.73382	3.05732	0.88212		6.44788	2.02827	0.446602		5.02663	2.1113	0.225285
98.28	3.74925	3.07061	0.904687		6.44487	2.03197	0.462868		5.03304	2.10158	0.240224
98.47	3.76174	3.06461	0.899112		6.4118	2.04063	0.465525		5.03181	2.08723	0.241109
98.67	3.74341	3.04077	0.898832		6.4119	2.05316	0.475157		5.06635	2.08775	0.239479
98.88	3.7466	3.05594	0.90662		6.39747	2.07496	0.477917		5.08197	2.08798	0.242769
99.08	3.74813	3.05478	0.907871		6.37211	2.09856	0.484246		5.08047	2.08149	0.242536
99.27	3.75714	3.05541	0.892869		6.35768	2.09691	0.487748		5.09898	2.07742	0.227649
99.47	3.74014	3.05766	0.889956		6.34304	2.09879	0.48364		5.0986	2.08508	0.244023
99.67	3.75075	3.06729	0.882729		6.33964	2.10905	0.489832		5.10721	2.08828	0.247848
99.87	3.74815	3.0661	0.89141		6.35062	2.09104	0.514804		5.1146	2.08567	0.245058
100.08	3.76475	3.06494	0.908769		6.36627	2.09477	0.525387		5.11302	2.09813	0.245787
100.27	3.77089	3.05413	0.908518		6.38066	2.09937	0.533569		5.13637	2.12038	0.243122
100.46	3.76894	3.07103	0.925106		6.41769	2.11415	0.555895		5.16413	2.14088	0.253223
100.65	3.78583	3.1036	0.918482		6.42707	2.11213	0.548606		5.15058	2.15085	0.251486
100.86	3.80076	3.10161	0.906494		6.44861	2.10562	0.548755		5.16594	2.14815	0.250192
101.07	3.80296	3.11134	0.904298		6.48313	2.09907	0.5446		5.1765	2.15519	0.242428
101.27	3.80078	3.11727	0.903519		6.51222	2.0956	0.523962		5.17825	2.1702	0.236189
101.46	3.80751	3.11267	0.918308		6.53621	2.09476	0.526966		5.16803	2.16684	0.252148
101.65	3.80451	3.11932	0.918377		6.54696	2.1087	0.520691		5.17532	2.1682	0.258755
101.86	3.80981	3.13633	0.912749		6.54177	2.12038	0.516834		5.18416	2.18111	0.25804
102.06	3.80082	3.13616	0.909563		6.53432	2.11135	0.510248		5.19706	2.17883	0.252371
102.26	3.7925	3.13908	0.900839		6.52257	2.1255	0.500492		5.18283	2.18591	0.255331
102.46	3.8027	3.12978	0.898224		6.50421	2.12976	0.476857		5.17825	2.18627	0.247306
102.65	3.80823	3.12713	0.907959		6.48907	2.14141	0.479739		5.18901	2.17119	0.249047
102.85	3.7898	3.13485	0.907347		6.47049	2.14031	0.471183		5.19572	2.18564	0.249328
103.06	3.79332	3.13729	0.910285		6.45755	2.13509	0.470606		5.19761	2.18656	0.256182
103.25	3.78908	3.15141	0.903062		6.44362	2.15276	0.474472		5.20986	2.18584	0.252665
103.45	3.79169	3.15513	0.896381		6.42582	2.16921	0.478423		5.24157	2.20019	0.233746
103.64	3.79657	3.16859	0.893688		6.42005	2.16481	0.477873		5.25644	2.19496	0.224474
103.84	3.79223	3.1631	0.901694		6.4379	2.18754	0.482288		5.25261	2.18003	0.221955
104.04	3.80312	3.17877	0.888498		6.44114	2.21672	0.478463		5.25589	2.18705	0.228516
104.25	3.80222	3.19014	0.898873		6.48801	2.21243	0.493474		5.26516	2.17588	0.239711
104.45	3.80329	3.19718	0.914217		6.52591	2.22255	0.503976		5.26087	2.17611	0.250757
104.65	3.78609	3.20561	0.907826		6.54607	2.21192	0.502856		5.26042	2.18127	0.249363
104.84	3.81901	3.20469	0.916436		6.56981	2.20299	0.516784		5.24838	2.17469	0.250504
105.04	3.82292	3.20829	0.92447		6.60034	2.22006	0.53652		5.25742	2.18276	0.255339
105.24	3.83937	3.20833	0.946238		6.61907	2.21247	0.540535		5.2694	2.18927	0.269144
105.44	3.83483	3.22124	0.954068		6.63762	2.21026	0.533243		5.26888	2.19281	0.264655
105.64	3.83977	3.23691	0.973162		6.63431	2.20643	0.535239		5.26672	2.2005	0.281763
105.83	3.83475	3.25555	0.979109		6.6239	2.19208	0.531183		5.27839	2.21411	0.298083
106.03	3.83607	3.25421	0.987912		6.63759	2.17884	0.527656		5.28158	2.21259	0.28708
106.22	3.84066	3.26515	0.980817		6.60726	2.18259	0.507655		5.27971	2.21106	0.279694
106.42	3.84774	3.27004	0.957577		6.57623	2.17271	0.510169		5.29773	2.22584	0.272167
106.61	3.86652	3.27109	0.974552		6.55163	2.1949	0.516718		5.30575	2.23077	0.283075
106.81	3.84951	3.28325	0.96635		6.54692	2.21321	0.505318		5.32557	2.24624	0.268335
107	3.85338	3.27999	0.953012		6.52356	2.21182	0.494484		5.33859	2.24764	0.259417
107.2	3.87256	3.29403	0.93964		6.53396	2.22601	0.500079		5.33577	2.25244	0.252194
107.39	3.89591	3.29907	0.942368		6.53731	2.23807	0.497191		5.34028	2.25633	0.257455
107.58	3.90114	3.28142	0.942216		6.54413	2.23666	0.507099		5.34713	2.27651	0.26158
107.78	3.8973	3.28679	0.943815		6.5556	2.23684	0.511074		5.36017	2.28064	0.244244
107.97	3.90104	3.29471	0.949467		6.57206	2.24077	0.528457		5.37862	2.28961	0.263274
108.17	3.90978	3.29831	0.957054		6.61685	2.24831	0.540159		5.40384	2.29707	0.259085
108.37	3.90717	3.3017	0.963328		6.65017	2.25784	0.543957		5.40545	2.28293	0.247324
108.56	3.91237	3.2987	0.959699		6.69948	2.2523	0.544943		5.42363	2.288	0.249035
108.75	3.92522	3.28925	0.964767		6.72523	2.24643	0.551082		5.42947	2.28468	0.257711
108.95	3.93086	3.29682	0.977885		6.74937	2.24315	0.553894		5.43554	2.3069	0.264056
109.14	3.92303	3.29295	0.993348		6.74818	2.23451	0.558776		5.43793	2.31592	0.26465
109.34	3.93972	3.29706	0.998915		6.75575	2.23467	0.562961		5.43689	2.31859	0.266985
109.53	3.93073	3.30819	1.00174		6.7677	2.25529	0.561592		5.44485	2.31534	0.252285
109.73	3.95432	3.31049	0.990313		6.76961	2.25709	0.560466		5.44671	2.32526	0.255917
109.92	3.96327	3.3169	0.985547		6.75912	2.26418	0.554352		5.45325	2.32836	0.248013
110.11	3.9766	3.33573	0.979457		6.72569	2.26224	0.548339		5.45173	2.3357	0.255762
110.31	3.97329	3.34924	0.981058		6.71232	2.26226	0.534718		5.4666	2.34316	0.260278
110.5	3.96685	3.36841	0.973209		6.68546	2.26565	0.535128		5.47212	2.34909	0.248912
110.7	3.95198	3.37135	0.961471		6.66654	2.27877	0.521087		5.48349	2.35038	0.249641
110.89	3.95935	3.3679	0.94866		6.65058	2.28317	0.513614		5.485	2.33888	0.245704
111.09	3.95592	3.36074	0.94883		6.65342	2.30109	0.493293		5.49645	2.32443	0.243406
111.28	3.94203	3.36525	0.944863		6.64824	2.31286	0.491463		5.49924	2.32986	0.237288
111.47	3.95585	3.36538	0.93574		6.65789	2.31191	0.489298		5.49885	2.33008	0.244915
111.67	3.95425	3.36747	0.935176		6.67072	2.32901	0.490963		5.50866	2.32481	0.238269
111.87	3.94208	3.36513	0.930318		6.70277	2.33394	0.48622		5.51171	2.31952	0.239184
112.06	3.94979	3.35997	0.937344		6.73804	2.32835	0.482491		5.52337	2.31443	0.242508
112.26	3.96484	3.37264	0.938917		6.75898	2.3347	0.48704		5.50613	2.32071	0.249876
112.45	3.96263	3.37205	0.939829		6.80555	2.33572	0.4798		5.50755	2.3257	0.252447
112.64	3.96821	3.38877	0.949336		6.8343	2.35316	0.488104		5.51571	2.31505	0.249389
112.84	3.96924	3.40224	0.97128		6.86501	2.36292	0.50606		5.51621	2.30617	0.266103
113.03	3.97042	3.41579	0.97289		6.8764	2.36459	0.529099		5.53087	2.32228	0.276446
113.23	3.97785	3.42059	0.962727		6.87579	2.36036	0.534692		5.55517	2.31724	0.278411
113.42	3.98431	3.43057	0.961951		6.86766	2.35205	0.533911		5.56268	2.31325	0.277401
113.62	3.98487	3.44291	0.972461		6.85545	2.34875	0.533836		5.56026	2.32704	0.29561
113.81	3.99871	3.45335	0.985314		6.81913	2.35241	0.545464		5.57338	2.34012	0.309014
114	3.98915	3.46307	0.984045		6.78768	2.3516	0.552072		5.58394	2.36102	0.30612
114.2	3.98279	3.46422	0.98964		6.77453	2.35516	0.548471		5.60629	2.38073	0.303293
114.39	4.00153	3.46554	0.992533		6.74195	2.36715	0.563753		5.60977	2.38213	0.307724
114.59	4.01224	3.47089	0.996131		6.72847	2.35837	0.564465		5.61034	2.39454	0.314134
114.78	4.01044	3.47228	0.977448		6.7245	2.36218	0.553946		5.62608	2.40273	0.292833
114.98	4.02332	3.47451	0.972528		6.7087	2.35823	0.547558		5.6234	2.38438	0.28251
115.17	4.02721	3.48013	0.986911		6.73296	2.36313	0.559965		5.63718	2.38447	0.281744
115.37	4.02839	3.48901	0.987024		6.75145	2.36492	0.554533		5.65293	2.39417	0.283414
115.56	4.04218	3.49844	0.989537		6.77455	2.37953	0.551995		5.6518	2.39035	0.277197
115.76	4.0386	3.50003	0.994304		6.81052	2.37196	0.55348		5.65344	2.39632	0.284846
115.95	4.03577	3.49868	1.01334		6.85246	2.38814	0.572562		5.65761	2.37817	0.290774
116.15	4.0427	3.4992	1.0195		6.88757	2.39631	0.574248		5.66836	2.36848	0.301919
116.34	4.03814	3.50205	1.035		6.92015	2.39248	0.577397		5.68702	2.37362	0.313812
116.53	4.03738	3.50688	1.04052		6.94669	2.38835	0.586954		5.69195	2.38	0.322003
116.73	4.04727	3.50311	1.05706		6.95284	2.39205	0.59122		5.69217	2.39282	0.348935
116.93	4.04201	3.51843	1.06347		6.97406	2.39292	0.599917		5.7057	2.41518	0.35877
117.12	4.0511	3.51363	1.06728		6.966	2.40002	0.59952		5.70946	2.41595	0.361657
117.32	4.04418	3.52987	1.07856		6.96105	2.42044	0.609743		5.72095	2.41659	0.368425
117.51	4.04987	3.51532	1.08323		6.9492	2.41077	0.609682		5.74294	2.42238	0.38053
117.7	4.06342	3.51165	1.09372		6.93141	2.42255	0.627041		5.74764	2.41779	0.373589
117.9	4.07506	3.52858	1.07995		6.89831	2.42085	0.619703		5.75501	2.42626	0.359515
118.09	4.07587	3.52785	1.07284		6.86757	2.4056	0.624369		5.75347	2.43681	0.353552
118.29	4.08596	3.53922	1.08085		6.83737	2.41065	0.619523		5.76053	2.439	0.34769
118.48	4.09769	3.54133	1.07983		6.81325	2.42531	0.615525		5.76674	2.44131	0.330454
118.68	4.10134	3.55705	1.06715		6.7941	2.41217	0.616631		5.77973	2.44522	0.319387
118.87	4.10683	3.55662	1.06729		6.77507	2.42043	0.614035		5.78782	2.43371	0.312295
119.06	4.10199	3.57094	1.0522		6.78109	2.41358	0.591008		5.78789	2.43909	0.308463
119.26	4.11272	3.56244	1.04402		6.78305	2.40976	0.586005		5.78618	2.44786	0.305573
119.45	4.11546	3.58284	1.04735		6.81745	2.42108	0.594063		5.79026	2.45025	0.291049
119.65	4.10839	3.60039	1.03253		6.84853	2.41864	0.568685		5.80256	2.46733	0.279224
119.84	4.10645	3.58356	1.0265		6.88801	2.41908	0.562777		5.80319	2.46942	0.277717
120.04	4.10324	3.58663	1.02391		6.91942	2.43703	0.567444		5.80905	2.46582	0.277047
120.23	4.10946	3.59506	1.0043		6.95514	2.43637	0.557511		5.79057	2.46898	0.274971
120.43	4.10595	3.59728	1.009		6.97658	2.44068	0.57009		5.80288	2.4692	0.293764
120.62	4.10262	3.60578	1.01884		6.99686	2.45	0.560137		5.80854	2.46955	0.293375
120.81	4.11415	3.60328	1.00785		7.01919	2.44945	0.550167		5.81001	2.48127	0.295537
121.01	4.11429	3.59914	1.0222		7.03077	2.44856	0.576734		5.8215	2.49097	0.306096
121.21	4.1226	3.60337	1.02708		7.02445	2.45606	0.582068		5.83053	2.48974	0.296618
121.4	4.12629	3.59883	1.03054		7.01274	2.45102	0.573421		5.8425	2.47812	0.307512
121.59	4.15317	3.60196	1.02796		6.9825	2.46651	0.576842		5.85098	2.46391	0.314324
121.79	4.16101	3.62726	1.04332		6.94793	2.4686	0.581632		5.85207	2.47372	0.328264
121.98	4.1672	3.62753	1.05799		6.92181	2.4668	0.587122		5.86412	2.45476	0.32917
122.17	4.1612	3.62586	1.06285		6.89317	2.47195	0.595679		5.87307	2.45754	0.326316
122.37	4.17017	3.63538	1.07567		6.87421	2.48319	0.591087		5.87515	2.45999	0.320214
122.57	4.18125	3.6529	1.08585		6.85619	2.4961	0.590641		5.86749	2.45326	0.311477
122.76	4.17506	3.6673	1.1027		6.84986	2.49214	0.59272		5.86447	2.45065	0.32479
122.95	4.18057	3.6764	1.09113		6.83645	2.49039	0.585786		5.85574	2.45227	0.320185
123.15	4.17169	3.68039	1.09291		6.85138	2.49192	0.574751		5.8638	2.45131	0.319164
123.35	4.17668	3.68469	1.08486		6.86542	2.50423	0.574606		5.86023	2.45696	0.310817
123.54	4.15832	3.69085	1.08985		6.89331	2.50151	0.582182		5.87999	2.45566	0.304106
123.73	4.15864	3.6753	1.10203		6.9342	2.51145	0.584089		5.88931	2.4434	0.318642
123.92	4.18011	3.68565	1.09264		6.96672	2.52578	0.567871		5.89262	2.46913	0.3136
124.12	4.18091	3.68858	1.11129		7.01197	2.53239	0.576216		5.91793	2.47363	0.320218
124.32	4.17588	3.68671	1.1022		7.04761	2.50787	0.563625		5.92161	2.48479	0.322348
124.51	4.16547	3.69491	1.10206		7.09295	2.51448	0.569139		5.93523	2.49635	0.326395
124.7	4.16849	3.6809	1.10165		7.11129	2.52521	0.579696		5.95806	2.49851	0.319745
124.9	4.17156	3.67985	1.1112		7.11977	2.54925	0.584563		5.98283	2.50449	0.33252
125.09	4.18039	3.6777	1.12059		7.11736	2.54839	0.600708		5.98262	2.49674	0.351443
125.29	4.17085	3.69123	1.12162		7.09091	2.5504	0.617678		5.98251	2.51359	0.357268
125.48	4.17181	3.70029	1.1232		7.07667	2.54728	0.617235		5.96798	2.52694	0.353368
125.68	4.18389	3.71746	1.11488		7.04843	2.54647	0.618866		5.9736	2.54626	0.33541
125.88	4.17338	3.72803	1.14183		7.03839	2.53651	0.640295		5.98634	2.54921	0.360971
126.07	4.19559	3.72475	1.12738		7.00687	2.53876	0.637916		5.98604	2.54981	0.357673
126.27	4.20524	3.71495	1.13814		6.98989	2.55001	0.650533		6.0038	2.53713	0.351077
126.46	4.21464	3.69786	1.12924		6.97446	2.53813	0.66569		6.01401	2.53023	0.356015
126.65	4.22018	3.71734	1.14039		6.9768	2.5379	0.675221		6.0137	2.52902	0.370936
126.85	4.22548	3.72335	1.1481		6.97675	2.53332	0.665895		6.01323	2.52428	0.359842
127.04	4.23094	3.72759	1.15892		6.98895	2.54159	0.679625		6.02635	2.53419	0.358868
127.24	4.24012	3.72263	1.15972		7.03093	2.53746	0.679665		6.05653	2.52969	0.352247
127.43	4.2674	3.72052	1.17484		7.05661	2.53175	0.688946		6.05182	2.53576	0.363321
127.63	4.26753	3.71727	1.17238		7.09499	2.53563	0.682726		6.05081	2.52748	0.363259
127.83	4.27471	3.71344	1.15248		7.11532	2.54235	0.690025		6.04828	2.52131	0.351007
128.02	4.27193	3.73002	1.15456		7.15759	2.53728	0.679045		6.06434	2.51392	0.346908
128.22	4.27221	3.74471	1.14374		7.19472	2.54809	0.680857		6.06438	2.51941	0.355972
128.41	4.27171	3.75414	1.14064		7.1923	2.56098	0.674878		6.06846	2.53243	0.346744
128.61	4.26878	3.74658	1.12981		7.17985	2.58033	0.662915		6.0677	2.54121	0.335759
128.8	4.27575	3.75004	1.12353		7.17712	2.59394	0.672586		6.06417	2.52888	0.327707
128.99	4.28801	3.75584	1.1176		7.1742	2.59668	0.662098		6.05948	2.53269	0.327139
129.19	4.29732	3.76015	1.11279		7.13987	2.60202	0.640777		6.04375	2.53603	0.329012
129.38	4.28714	3.76775	1.10143		7.11176	2.60933	0.638598		6.06899	2.52894	0.322528
129.58	4.29337	3.76711	1.09388		7.08758	2.60224	0.645613		6.07811	2.53948	0.325724
129.77	4.30952	3.76818	1.1038		7.08253	2.59054	0.631598		6.09816	2.55408	0.321722
129.96	4.32459	3.7637	1.1042		7.06255	2.59652	0.644381		6.09721	2.56379	0.323081
130.15	4.32952	3.7854	1.11128		7.0408	2.60936	0.629975		6.10191	2.56691	0.316888
130.35	4.32804	3.78272	1.1068		7.03896	2.61861	0.626674		6.1121	2.55857	0.322106
130.54	4.33421	3.79932	1.10772		7.06222	2.61382	0.627584		6.13381	2.55759	0.323346
130.74	4.33223	3.81645	1.11645		7.0693	2.59184	0.630218		6.14064	2.57678	0.340546
130.93	4.31926	3.82584	1.12795		7.10802	2.58513	0.630663		6.14145	2.57021	0.338292
131.13	4.31991	3.82357	1.13666		7.15089	2.59686	0.642194		6.14695	2.56996	0.348313
131.33	4.31134	3.81452	1.14291		7.19608	2.60708	0.644427		6.14384	2.57874	0.35748
131.52	4.31423	3.8174	1.1441		7.22929	2.62892	0.632143		6.14334	2.57696	0.348323
131.72	4.31189	3.82257	1.14213		7.24479	2.64182	0.624758		6.1449	2.57476	0.347707
131.9	4.29557	3.83427	1.14601		7.25685	2.64177	0.628568		6.14107	2.57111	0.37167
132.11	4.30288	3.82298	1.15594		7.2794	2.62905	0.647419		6.15938	2.5788	0.37617
132.3	4.31717	3.83556	1.16833		7.27876	2.61903	0.651965		6.16138	2.59049	0.38951
132.49	4.32859	3.83187	1.16139		7.26577	2.62428	0.654071		6.16425	2.5789	0.385526
132.69	4.3381	3.82865	1.147		7.26434	2.63633	0.637322		6.18093	2.5735	0.368339
132.88	4.35406	3.8246	1.1354		7.25582	2.65101	0.632628		6.21612	2.59309	0.365953
133.08	4.36409	3.82576	1.14576		7.22766	2.64388	0.646687		6.22828	2.59921	0.357437
133.27	4.37386	3.838	1.14071		7.18849	2.63084	0.643778		6.24709	2.60266	0.357715
133.47	4.37159	3.84362	1.15894		7.16226	2.6218	0.655611		6.27474	2.60512	0.376948
133.66	4.37216	3.83815	1.15544		7.14016	2.62698	0.65195		6.27365	2.60046	0.375077
133.86	4.38298	3.8428	1.15491		7.13958	2.63243	0.644465		6.28078	2.6051	0.357001
134.05	4.39535	3.85399	1.13854		7.12467	2.63702	0.625495		6.27215	2.60947	0.351174
134.24	4.39335	3.84214	1.15662		7.14596	2.65559	0.637706		6.29284	2.61627	0.348232
134.44	4.40753	3.84425	1.18006		7.1596	2.65304	0.654175		6.29106	2.64725	0.369425
134.63	4.40702	3.85373	1.19987		7.17877	2.65893	0.671529		6.2922	2.65753	0.391626
134.83	4.40444	3.8572	1.19848		7.18542	2.6548	0.678687		6.29049	2.6499	0.400246
135.03	4.40989	3.87949	1.20128		7.22973	2.64686	0.676571		6.30887	2.64458	0.421412
135.22	4.41741	3.88276	1.20457		7.28775	2.66587	0.668131		6.3092	2.63431	0.419351
135.41	4.43284	3.88937	1.18715		7.32876	2.67355	0.660336		6.30905	2.64541	0.412953
135.61	4.44405	3.90259	1.18937		7.36056	2.68529	0.673719		6.33427	2.66579	0.41264
135.8	4.43404	3.90057	1.18695		7.37693	2.69553	0.668964		6.34991	2.67156	0.402319
136	4.43572	3.90699	1.19301		7.40166	2.69533	0.673602		6.35083	2.67853	0.406296
136.19	4.44273	3.92293	1.18891		7.38131	2.68156	0.655615		6.35562	2.67856	0.40231
136.39	4.42756	3.92887	1.1777		7.36823	2.6734	0.639225		6.36438	2.6648	0.382871
136.58	4.42707	3.93063	1.17651		7.35979	2.67546	0.648852		6.37643	2.66789	0.367708
136.78	4.43449	3.92687	1.17626		7.33478	2.66613	0.653387		6.37051	2.67055	0.371592
136.97	4.42676	3.91744	1.17661		7.29723	2.678	0.652635		6.37675	2.6746	0.360272
137.16	4.42319	3.9199	1.18296		7.26305	2.67946	0.659165		6.38007	2.68373	0.359018
137.36	4.41992	3.90757	1.2023		7.2324	2.6757	0.67433		6.37084	2.68831	0.360354
137.56	4.41873	3.90956	1.2016		7.2176	2.66879	0.674048		6.36778	2.67001	0.364775
137.74	4.44263	3.92191	1.20575		7.20253	2.66032	0.69093		6.36602	2.67219	0.383263
137.94	4.43596	3.90698	1.19885		7.19034	2.67579	0.696444		6.37905	2.67296	0.387619
138.14	4.44004	3.90362	1.19384		7.19682	2.67577	0.698351		6.3676	2.67838	0.392269
138.33	4.44188	3.91135	1.19995		7.22473	2.68827	0.702745		6.35957	2.67352	0.409599
138.53	4.44057	3.90251	1.20588		7.23972	2.68669	0.699567		6.3577	2.67841	0.41501
138.72	4.44264	3.91194	1.2049		7.28398	2.69411	0.69327		6.36797	2.68587	0.420254
138.92	4.44	3.92049	1.21444		7.31638	2.69875	0.694779		6.3673	2.68033	0.425535
139.11	4.44827	3.92198	1.21385		7.34815	2.6948	0.688078		6.37342	2.68695	0.427513
139.3	4.43592	3.94883	1.21304		7.37594	2.71417	0.684811		6.40051	2.68981	0.42659
139.5	4.43698	3.94823	1.22237		7.40017	2.71012	0.685159		6.39245	2.70555	0.428312
139.69	4.43757	3.94289	1.21906		7.42467	2.72495	0.6783		6.39349	2.71222	0.420907
139.89	4.4601	3.95307	1.23266		7.41952	2.7194	0.68307		6.39946	2.70867	0.425248
140.08	4.48189	3.95451	1.24519		7.42082	2.73424	0.688707		6.43162	2.70731	0.425616
140.28	4.4946	3.96295	1.2529		7.40706	2.72869	0.700658		6.45331	2.72247	0.436328
140.47	4.50719	3.98614	1.26153		7.39549	2.73768	0.706416		6.45645	2.71934	0.443339
140.67	4.51748	4.00181	1.28789		7.35326	2.75378	0.721903		6.45906	2.71709	0.442905
140.86	4.52592	4.02208	1.27354		7.32942	2.75998	0.721438		6.45118	2.7257	0.4453
141.05	4.54866	4.03231	1.27443		7.30369	2.76096	0.731676		6.47222	2.7268	0.437876
141.25	4.57111	4.03717	1.27578		7.29268	2.74387	0.746436		6.46485	2.72278	0.442436
141.44	4.57721	4.04529	1.26712		7.28833	2.75151	0.750785		6.48072	2.71836	0.446562
141.64	4.5763	4.04312	1.28472		7.27578	2.74985	0.761804		6.50335	2.72428	0.461815
141.83	4.56343	4.04372	1.27836		7.2883	2.74922	0.762888		6.50044	2.72387	0.453179
142.03	4.55256	4.04378	1.27813		7.30951	2.74618	0.765819		6.48916	2.72562	0.459174
142.22	4.55804	4.048	1.27124		7.31386	2.75507	0.757856		6.49083	2.72593	0.443834
142.41	4.55886	4.03652	1.26295		7.34642	2.75183	0.748021		6.49277	2.73628	0.445863
142.61	4.55114	4.03855	1.25083		7.40068	2.75049	0.743041		6.49616	2.74322	0.447114
142.81	4.56377	4.02212	1.26162		7.43882	2.74354	0.746391		6.51099	2.74692	0.444842
143	4.53324	4.01324	1.2658		7.46747	2.74285	0.750319		6.50743	2.75464	0.466788
143.2	4.54499	3.99834	1.27452		7.49338	2.75429	0.741398		6.51614	2.75641	0.461878
143.39	4.56045	3.99854	1.29816		7.50795	2.74016	0.763121		6.5148	2.75978	0.468694
143.58	4.57265	4.00809	1.2894		7.52045	2.72849	0.747248		6.51584	2.75807	0.449368
143.78	4.55562	4.01407	1.304		7.51437	2.72801	0.747324		6.5313	2.76289	0.459457
143.97	4.54816	4.02926	1.28889		7.50845	2.72761	0.738347		6.53419	2.7636	0.448977
144.16	4.55045	4.03294	1.28288		7.51554	2.72154	0.74471		6.53812	2.75164	0.45032
144.36	4.56914	4.04798	1.27535		7.49977	2.71939	0.738684		6.5509	2.74952	0.439292
144.56	4.57987	4.052	1.27448		7.45952	2.71919	0.737547		6.5599	2.75569	0.422632
144.75	4.57949	4.06084	1.27345		7.43321	2.72255	0.730931		6.55122	2.77057	0.426863
144.94	4.61157	4.08665	1.26875		7.41552	2.73574	0.72939		6.5443	2.76523	0.414766
145.14	4.59911	4.10194	1.27119		7.39704	2.73072	0.733408		6.5476	2.75759	0.416526
145.34	4.59049	4.12177	1.25106		7.37093	2.74569	0.713312		6.55752	2.75949	0.416837
145.53	4.58255	4.12459	1.27635		7.36061	2.75413	0.724961		6.57097	2.76241	0.437589
145.72	4.60639	4.12949	1.27727		7.37605	2.75252	0.727673		6.56156	2.75974	0.446111
145.92	4.61996	4.13565	1.29297		7.38461	2.75638	0.739573		6.5579	2.75727	0.457582
146.12	4.62389	4.13905	1.31296		7.39307	2.76816	0.736916		6.56374	2.76798	0.467975
146.31	4.61007	4.12734	1.32893		7.40685	2.76639	0.753489		6.57442	2.76286	0.47862
146.5	4.61267	4.13981	1.31465		7.45003	2.7683	0.741391		6.57961	2.75572	0.476118
146.7	4.61494	4.14105	1.32102		7.48362	2.75995	0.747985		6.59204	2.75428	0.468429
146.9	4.60379	4.12882	1.33529		7.50978	2.74987	0.755707		6.61293	2.76336	0.473586
147.09	4.60961	4.12716	1.32207		7.54317	2.76112	0.735519		6.61554	2.77248	0.476039
147.29	4.62323	4.1272	1.34213		7.57247	2.75949	0.739161		6.62018	2.77609	0.481862
147.47	4.62542	4.12746	1.32702		7.58693	2.75962	0.746998		6.62978	2.77401	0.476608
147.67	4.63916	4.1328	1.32653		7.59317	2.78182	0.751495		6.65294	2.78646	0.463702
147.86	4.63249	4.13489	1.33021		7.60396	2.78292	0.756471		6.67554	2.79766	0.465042
148.06	4.64191	4.13536	1.31568		7.60304	2.78357	0.758306		6.67861	2.80878	0.453178
148.26	4.65857	4.15202	1.31364		7.59511	2.79606	0.754196		6.67768	2.81144	0.450295
148.45	4.67326	4.14944	1.3277		7.56122	2.7935	0.762114		6.69058	2.81564	0.46531
148.64	4.6695	4.15808	1.31568		7.52796	2.80552	0.745781		6.69573	2.81473	0.476547
148.84	4.6758	4.1714	1.30813		7.50732	2.82057	0.740007		6.68653	2.80914	0.485634
149.03	4.67383	4.17922	1.3144		7.48069	2.8345	0.759031		6.69656	2.80709	0.493563
149.23	4.67621	4.17969	1.30578		7.47096	2.85533	0.744974		6.70785	2.79976	0.481881
149.42	4.67145	4.18843	1.31227		7.46525	2.85666	0.749887		6.69189	2.79149	0.493751
149.62	4.67185	4.19688	1.29698		7.45307	2.84312	0.750303		6.69323	2.79356	0.496634
149.81	4.68137	4.19302	1.28123		7.44773	2.8471	0.747825		6.68768	2.79446	0.506554
150.01	4.67858	4.18892	1.29189		7.46051	2.8402	0.747341		6.69612	2.79571	0.506437
150.21	4.66949	4.19619	1.29137		7.49062	2.8464	0.744924		6.70528	2.79567	0.516918
150.4	4.66427	4.19186	1.30178		7.52948	2.86217	0.742707		6.69331	2.8174	0.524559
150.59	4.66944	4.19534	1.309		7.57524	2.86918	0.767006		6.70016	2.8115	0.524791
150.79	4.67651	4.18962	1.31966		7.62336	2.87803	0.774822		6.69867	2.81012	0.528007
150.98	4.69418	4.18461	1.32931		7.64968	2.8574	0.767944		6.69452	2.81877	0.527219
151.18	4.68995	4.18007	1.32692		7.67164	2.8481	0.794078		6.69693	2.82327	0.544868
151.37	4.70626	4.17437	1.32437		7.67514	2.85678	0.776782		6.7122	2.82639	0.527736
151.57	4.70607	4.16946	1.34854		7.68287	2.86309	0.776379		6.72225	2.82293	0.533098
151.76	4.7137	4.18608	1.36164		7.68775	2.86557	0.769562		6.73562	2.81695	0.52341
151.95	4.72216	4.19092	1.35168		7.68961	2.87954	0.762827		6.73634	2.82945	0.51587
152.15	4.73097	4.19474	1.35748		7.65743	2.87892	0.77514		6.75313	2.8447	0.509182
152.35	4.74026	4.20049	1.348		7.61462	2.87162	0.779579		6.77555	2.83295	0.493243
152.54	4.75238	4.20865	1.33495		7.58656	2.8686	0.761945		6.78626	2.84388	0.485274
152.74	4.75347	4.21581	1.32307		7.55704	2.85554	0.753389		6.80933	2.84438	0.469326
152.93	4.75393	4.23237	1.30978		7.54803	2.86999	0.756967		6.82737	2.85038	0.463299
153.12	4.77241	4.2381	1.31164		7.54258	2.87081	0.75405		6.81986	2.86174	0.452713
153.32	4.78669	4.25064	1.30944		7.55612	2.87487	0.758973		6.83073	2.86899	0.450763
153.51	4.79239	4.26669	1.29899		7.56026	2.87222	0.756241		6.82103	2.87811	0.450559
153.7	4.80633	4.26525	1.29417		7.55701	2.86423	0.756228		6.82673	2.87765	0.440592
153.9	4.81411	4.27206	1.29438		7.5729	2.86652	0.754825		6.83765	2.866	0.454241
154.1	4.82871	4.26517	1.28944		7.61597	2.87241	0.740085		6.83206	2.87092	0.452168
154.29	4.83177	4.26997	1.28947		7.67683	2.87858	0.726462		6.82909	2.86372	0.461994
154.49	4.82922	4.26464	1.30147		7.7086	2.89215	0.734202		6.8289	2.86557	0.472756
154.68	4.8389	4.2696	1.31594		7.7365	2.90067	0.754933		6.83206	2.86867	0.493146
154.87	4.84714	4.26345	1.32266		7.73362	2.89522	0.751016		6.83309	2.85613	0.502116
155.07	4.84299	4.27529	1.33554		7.73478	2.90261	0.744025		6.84738	2.85724	0.507132
155.26	4.84382	4.27669	1.34594		7.74559	2.91524	0.740153		6.8378	2.85858	0.508298
155.46	4.85853	4.26445	1.3531		7.76196	2.92582	0.743539		6.85951	2.85356	0.513163
155.65	4.865	4.26361	1.3577		7.77389	2.92938	0.739		6.86759	2.86174	0.514393
155.84	4.86345	4.28163	1.37935		7.75704	2.93409	0.762526		6.88163	2.86183	0.521346
156.04	4.85706	4.27346	1.3806		7.72528	2.93447	0.771457		6.87612	2.85516	0.533217
156.24	4.86804	4.26863	1.38657		7.67841	2.92681	0.794395		6.87493	2.85943	0.529709
156.43	4.88299	4.26159	1.38798		7.66051	2.91667	0.800752		6.8856	2.85291	0.539764
156.63	4.88681	4.25879	1.39137		7.65216	2.91484	0.789089		6.89416	2.85217	0.531079
156.82	4.88849	4.26965	1.39353		7.66261	2.92396	0.785659		6.88855	2.87277	0.535186
157.01	4.88852	4.25872	1.37587		7.66496	2.91756	0.784988		6.8911	2.87787	0.517805
157.21	4.89618	4.26864	1.37132		7.66668	2.91149	0.787932		6.90403	2.88626	0.529217
157.41	4.89447	4.28445	1.38059		7.67035	2.91327	0.79689		6.88804	2.89446	0.530381
157.6	4.88491	4.29221	1.39325		7.67244	2.91816	0.808168		6.86657	2.8949	0.545569
157.8	4.89166	4.28517	1.38621		7.70702	2.91379	0.790265		6.8666	2.90423	0.539998
157.99	4.90294	4.29609	1.38755		7.76037	2.9074	0.779763		6.88675	2.89818	0.529143
158.18	4.89386	4.30079	1.39323		7.82386	2.92528	0.778747		6.90188	2.90271	0.529801
158.38	4.90333	4.3193	1.40545		7.87196	2.93203	0.791052		6.90655	2.90663	0.52843
158.57	4.92766	4.31797	1.39401		7.8934	2.94557	0.788967		6.91106	2.93028	0.527906
158.76	4.94474	4.31471	1.40677		7.91665	2.94401	0.799408		6.93424	2.91382	0.524358
158.96	4.9584	4.33661	1.41444		7.93617	2.9441	0.788303		6.94381	2.89915	0.527376
159.15	4.95397	4.33295	1.41967		7.94932	2.93833	0.789145		6.955	2.89966	0.520632
159.35	4.95188	4.33386	1.41254		7.95544	2.9415	0.786594		6.97766	2.8862	0.529853
159.54	4.9677	4.32584	1.41269		7.97292	2.95121	0.798068		6.98901	2.89423	0.533261
159.74	4.97141	4.32368	1.40746		7.96058	2.94864	0.803575		6.98885	2.89571	0.532311
159.93	4.99378	4.32845	1.41425		7.92967	2.94762	0.808848		7.00671	2.90792	0.53733
160.13	5.01334	4.33513	1.41796		7.885	2.94452	0.809736		7.0165	2.90763	0.53689
160.32	5.02212	4.33414	1.41517		7.86123	2.95932	0.789809		7.03112	2.91412	0.530019
160.52	5.0158	4.34966	1.43163		7.85038	2.96368	0.792505		7.04427	2.8944	0.53829
160.71	4.99747	4.35311	1.41948		7.84284	2.96855	0.803585		7.04753	2.90202	0.544669
160.91	5.00599	4.33816	1.43474		7.84014	2.96944	0.809441		7.05843	2.91795	0.557733
161.1	5.02167	4.33677	1.43436		7.84304	2.97794	0.821236		7.07131	2.91834	0.563364
161.29	5.04465	4.3343	1.43372		7.85001	2.97025	0.819563		7.07502	2.93716	0.537836
161.49	5.06082	4.35274	1.42737		7.86315	2.96707	0.817336		7.08955	2.9261	0.548383
161.69	5.07149	4.36397	1.42645		7.89572	2.98125	0.811924		7.09983	2.93473	0.540001
161.88	5.07319	4.37516	1.44006		7.94691	2.9901	0.821343		7.07341	2.92705	0.552276
162.07	5.07463	4.37327	1.43798		8.01023	2.99713	0.811585		7.07285	2.92774	0.558869
162.27	5.06356	4.37688	1.43878		8.03236	2.98738	0.809787		7.06817	2.93261	0.560784
162.46	5.05368	4.37896	1.42318		8.05766	2.98869	0.807387		7.06693	2.9346	0.560356
162.65	5.07954	4.39779	1.43209		8.08385	2.9917	0.806505		7.06965	2.94238	0.560175
162.85	5.06781	4.40326	1.431		8.09818	3.01223	0.818454		7.07157	2.93983	0.565566
163.05	5.07357	4.41824	1.42568		8.09722	3.00838	0.80627		7.05997	2.92519	0.564968
163.24	5.07186	4.42577	1.42271		8.08941	3.02513	0.806407		7.06176	2.91417	0.587869
163.44	5.05987	4.44253	1.43898		8.08046	3.03206	0.811337		7.06763	2.92772	0.58032
163.63	5.06457	4.42557	1.45103		8.05251	3.02462	0.823093		7.08765	2.92003	0.585975
163.82	5.05033	4.42237	1.4477		8.00886	3.02766	0.832108		7.12197	2.91903	0.587816
164.02	5.05119	4.43466	1.44854		7.97906	3.01211	0.830004		7.13465	2.92563	0.588333
164.22	5.07503	4.44341	1.45022		7.95474	3.01753	0.843954		7.14827	2.92259	0.594638
164.41	5.08506	4.44597	1.45435		7.92925	3.0137	0.842785		7.14206	2.92625	0.585451
164.6	5.08274	4.43287	1.46634		7.93358	3.01357	0.841191		7.15715	2.92321	0.595111
164.8	5.09844	4.43468	1.45916		7.93851	3.01003	0.835854		7.17248	2.92424	0.587805
164.99	5.09961	4.42746	1.46507		7.95662	3.01581	0.844992		7.19156	2.93182	0.588288
165.19	5.11364	4.43236	1.48201		7.98384	3.00967	0.85143		7.21277	2.9411	0.593593
165.38	5.13206	4.41354	1.46663		8.02288	3.01174	0.844137		7.2357	2.93644	0.586579
165.58	5.13652	4.42321	1.45959		8.06564	3.01944	0.836527		7.22877	2.9415	0.593251
165.77	5.14788	4.43251	1.45124		8.12342	3.03415	0.827368		7.2257	2.94735	0.582349
165.96	5.17152	4.43768	1.45096		8.15638	3.03961	0.838979		7.2413	2.94296	0.589014
166.16	5.16687	4.43505	1.45649		8.19389	3.03953	0.842284		7.25617	2.94114	0.57801
166.35	5.17845	4.43124	1.46072		8.24042	3.0347	0.838336		7.27752	2.95521	0.576395
166.55	5.19098	4.45409	1.44033		8.24123	3.04192	0.824525		7.29225	2.96462	0.553621
166.74	5.20031	4.45372	1.44681		8.25791	3.05611	0.838175		7.28653	2.97159	0.560001
166.94	5.21282	4.45737	1.44254		8.24471	3.05383	0.830322		7.29396	2.99236	0.566171
167.13	5.21361	4.46982	1.43039		8.23849	3.05873	0.815643		7.30424	2.99654	0.551768
167.33	5.21153	4.4844	1.42808		8.20973	3.06373	0.812844		7.31338	3.00231	0.550507
167.52	5.22818	4.4888	1.42707		8.18715	3.06454	0.79706		7.32753	2.99028	0.549535
167.72	5.23729	4.48305	1.42969		8.14094	3.06279	0.808418		7.3438	2.99101	0.560838
167.91	5.22901	4.46483	1.43836		8.12347	3.07329	0.820238		7.34003	2.99829	0.569747
168.11	5.23915	4.46486	1.44155		8.10969	3.07605	0.82416		7.3394	3.00147	0.58597
168.3	5.24561	4.47081	1.45422		8.094	3.08719	0.836825		7.35076	2.98626	0.597267
168.49	5.23072	4.4612	1.47063		8.09884	3.0829	0.84364		7.36029	2.9842	0.614609
168.69	5.24252	4.46673	1.47875		8.08865	3.07028	0.838007		7.38791	2.9867	0.625483
168.88	5.25169	4.47438	1.48199		8.09617	3.07847	0.847961		7.38255	2.9684	0.623525
169.08	5.25368	4.46233	1.4928		8.11363	3.07616	0.859275		7.38671	2.9683	0.627304
169.28	5.26413	4.45053	1.50398		8.16824	3.06493	0.867336		7.38507	2.96444	0.624324
169.47	5.26048	4.45575	1.53166		8.203	3.05972	0.903237		7.38965	2.9731	0.646758
169.67	5.2731	4.45542	1.5458		8.25449	3.05545	0.912055		7.39893	2.9801	0.650434
169.86	5.28015	4.47176	1.54817		8.29788	3.05728	0.913042		7.41366	2.97555	0.635406
170.06	5.2931	4.46768	1.55033		8.34622	3.04986	0.913498		7.42751	2.99182	0.626807
170.25	5.30525	4.46927	1.54861		8.37399	3.05314	0.908169		7.44618	3.00133	0.629974
170.44	5.32142	4.46828	1.54508		8.38202	3.0627	0.919749		7.44531	2.9976	0.623767
170.64	5.32526	4.48092	1.54696		8.40914	3.05805	0.92203		7.45898	2.99831	0.616311
170.83	5.32718	4.49026	1.54626		8.42245	3.056	0.921598		7.48827	3.01871	0.625715
171.02	5.33005	4.50205	1.55376		8.41739	3.06025	0.929164		7.50329	3.02922	0.636333
171.22	5.3304	4.51424	1.5615		8.39074	3.06153	0.932101		7.51936	3.03103	0.654368
171.42	5.34775	4.52547	1.54963		8.36697	3.05346	0.918909		7.5364	3.04714	0.645686
171.61	5.33286	4.53667	1.53194		8.32686	3.0552	0.900572		7.54102	3.06299	0.644796
171.81	5.34195	4.54339	1.54214		8.29157	3.05954	0.903452		7.55548	3.07583	0.659214
172	5.34418	4.55687	1.53721		8.25395	3.07261	0.901452		7.56542	3.07052	0.656098
172.19	5.35378	4.56541	1.54375		8.23889	3.06924	0.909098		7.56628	3.08292	0.662917
172.39	5.36515	4.56032	1.54492		8.23401	3.0494	0.907532		7.57241	3.08703	0.673378
172.59	5.36223	4.56281	1.54494		8.2102	3.063	0.899795		7.56421	3.09496	0.662554
172.78	5.36588	4.55121	1.54176		8.22057	3.06007	0.894901		7.56801	3.08298	0.649635
172.97	5.37607	4.54973	1.52688		8.23952	3.06062	0.888009		7.58373	3.06746	0.651649
173.17	5.3776	4.54938	1.52139		8.26094	3.066	0.886684		7.59847	3.08402	0.644862
173.36	5.37747	4.56133	1.53053		8.2982	3.11035	0.896037		7.60126	3.06939	0.648904
173.56	5.40551	4.55732	1.54286		8.36077	3.10295	0.895113		7.61407	3.06095	0.636381
173.75	5.41059	4.5535	1.53452		8.40533	3.10063	0.881469		7.62066	3.06423	0.639337
173.95	5.4096	4.56347	1.54582		8.44919	3.10558	0.873573		7.62528	3.06704	0.645103
174.14	5.39523	4.56981	1.53898		8.45625	3.10513	0.873282		7.63512	3.07629	0.636745
174.34	5.40547	4.58382	1.54707		8.47081	3.12232	0.872824		7.6503	3.08547	0.641119
174.53	5.4206	4.59227	1.55292		8.47908	3.11333	0.890625		7.65513	3.07881	0.667901
174.72	5.42036	4.60393	1.56093		8.47283	3.11976	0.900725		7.66656	3.08171	0.678889
174.92	5.42614	4.61958	1.57032		8.46446	3.12199	0.912964		7.66715	3.08956	0.689052
175.12	5.43796	4.62594	1.55894		8.43614	3.13904	0.900323		7.67179	3.08594	0.681347
175.31	5.4507	4.61824	1.54276		8.39817	3.1098	0.89767		7.70692	3.08155	0.660862
175.51	5.44706	4.62845	1.5339		8.35305	3.11216	0.893461		7.72254	3.06814	0.671584
175.7	5.43995	4.64259	1.53742		8.31638	3.11571	0.887946		7.72661	3.0521	0.657493
175.89	5.45583	4.64592	1.52831		8.28873	3.10813	0.895345		7.74429	3.04507	0.657971
176.09	5.47026	4.65269	1.53079		8.28426	3.11064	0.902064		7.75742	3.03532	0.659733
176.28	5.46407	4.66668	1.52832		8.26927	3.11242	0.914149		7.77046	3.03583	0.667067
176.48	5.46089	4.67455	1.51922		8.28405	3.13054	0.907774		7.80062	3.04076	0.655133
176.67	5.46783	4.67803	1.5173		8.30132	3.123	0.908452		7.81445	3.04088	0.657508
176.86	5.46673	4.66824	1.52456		8.32751	3.13052	0.917772		7.81601	3.05123	0.653098
177.06	5.47625	4.676	1.54624		8.36549	3.1268	0.933004		7.81962	3.04431	0.673438
177.26	5.48101	4.67349	1.54975		8.42414	3.13806	0.936851		7.80988	3.05878	0.698467
177.45	5.48083	4.6882	1.56979		8.47312	3.14227	0.956607		7.82515	3.06939	0.706657
177.64	5.49849	4.68555	1.57414		8.50817	3.14704	0.977753		7.83426	3.07741	0.716548
177.84	5.49396	4.66144	1.57645		8.54292	3.13552	0.98931		7.85228	3.07963	0.725073
178.04	5.4999	4.665	1.56824		8.56239	3.14457	0.976143		7.85675	3.08037	0.721969
178.23	5.51187	4.65013	1.58412		8.58177	3.15081	0.972462		7.86324	3.07696	0.723408
178.42	5.53535	4.64403	1.5944		8.58622	3.13876	0.967646		7.8626	3.06594	0.723497
178.62	5.54478	4.64867	1.60021		8.58243	3.13999	0.972831		7.85856	3.08477	0.72767
178.81	5.55361	4.65135	1.58874		8.57123	3.14528	0.970902		7.8758	3.07167	0.728137
179	5.5543	4.65243	1.5758		8.54882	3.13402	0.964386		7.89018	3.07716	0.718224
179.2	5.53196	4.65482	1.57984		8.50668	3.13534	0.955857		7.90138	3.08181	0.700301
179.39	5.55006	4.64339	1.57918		8.46742	3.14754	0.955808		7.89533	3.09796	0.697216
179.59	5.55484	4.64858	1.57229		8.44829	3.13668	0.92549		7.90311	3.11922	0.689332
179.78	5.55873	4.66861	1.58567		8.43458	3.14282	0.919893		7.90421	3.13123	0.692239
179.98	5.55836	4.66433	1.58617		8.44456	3.13086	0.919464		7.91633	3.11904	0.685849
180.17	5.55706	4.64877	1.58226		8.45348	3.12419	0.921842		7.92296	3.12572	0.680985
180.37	5.54434	4.64315	1.57997		8.45744	3.12636	0.923208		7.94226	3.12654	0.677343
180.56	5.5357	4.64528	1.5785		8.48156	3.1313	0.908009		7.95725	3.12007	0.664548
180.75	5.53141	4.63905	1.58515		8.50757	3.11392	0.894733		7.95596	3.12869	0.648363
180.95	5.53139	4.63021	1.57468		8.53872	3.12713	0.895543		7.97415	3.13446	0.63485
181.15	5.55752	4.64253	1.57549		8.58258	3.13066	0.890376		7.98109	3.13396	0.65593
181.34	5.55587	4.65097	1.57195		8.62538	3.13283	0.890011		7.99299	3.13003	0.657305
181.53	5.54458	4.64788	1.59047		8.64679	3.15488	0.930855		8.01284	3.12087	0.673932
181.73	5.55214	4.66273	1.587		8.66377	3.17416	0.931454		8.01386	3.11709	0.676484
181.92	5.55247	4.67304	1.58684		8.65897	3.17739	0.9337		7.99858	3.13153	0.68612
182.11	5.5632	4.69545	1.57865		8.66933	3.18125	0.925107		8.01236	3.13247	0.685282
182.31	5.57025	4.70542	1.5775		8.67501	3.1761	0.923727		8.00968	3.14941	0.687546
182.5	5.5819	4.70669	1.57993		8.64845	3.18826	0.930829		8.01501	3.15807	0.692102
182.7	5.59605	4.71776	1.58288		8.62571	3.20463	0.92491		8.04043	3.16978	0.713429
182.89	5.61456	4.72552	1.608		8.60215	3.20364	0.932824		8.0386	3.15555	0.723287
183.09	5.61069	4.70995	1.61005		8.56339	3.19059	0.932368		8.04249	3.15923	0.703676
183.28	5.61135	4.70527	1.62047		8.52356	3.19001	0.943168		8.04583	3.15441	0.713006
183.48	5.62229	4.72796	1.59831		8.52186	3.17184	0.92456		8.03873	3.16558	0.703655
183.68	5.63143	4.71367	1.59818		8.5096	3.15828	0.91984		8.05331	3.16902	0.69932
183.87	5.6366	4.69275	1.61877		8.51635	3.17143	0.921888		8.09407	3.1794	0.702769
184.06	5.6389	4.70092	1.62623		8.50804	3.17929	0.935642		8.09925	3.18068	0.699996
184.26	5.64137	4.70526	1.63491		8.50676	3.18806	0.943347		8.11233	3.17201	0.711971
184.45	5.65054	4.71102	1.64488		8.54529	3.18384	0.95505		8.11973	3.17188	0.738989
184.65	5.6434	4.7198	1.64397		8.57622	3.1771	0.967193		8.11383	3.16406	0.727985
184.84	5.6331	4.71599	1.63965		8.62477	3.18592	0.966151		8.12289	3.18604	0.727215
185.03	5.63936	4.73288	1.6288		8.66909	3.19904	0.971853		8.13355	3.19608	0.730082
185.23	5.64851	4.7434	1.60195		8.72119	3.19427	0.950003		8.14883	3.20456	0.718061
185.42	5.65904	4.72576	1.61828		8.73346	3.20347	0.946137		8.15955	3.20295	0.733489
185.62	5.65724	4.73553	1.62243		8.74047	3.21605	0.949101		8.16696	3.19362	0.734375
185.81	5.65875	4.75532	1.61235		8.74391	3.21726	0.952327		8.15544	3.19324	0.739861
186.01	5.6652	4.75596	1.59915		8.75076	3.20452	0.939837		8.16021	3.18859	0.743565
186.2	5.65771	4.76274	1.57397		8.75192	3.22223	0.928448		8.15521	3.20174	0.736697
186.4	5.66651	4.76801	1.57596		8.73667	3.23991	0.926594		8.16521	3.20864	0.725899
186.59	5.68307	4.76597	1.57372		8.71243	3.24434	0.918318		8.17586	3.21371	0.731292
186.78	5.6895	4.78399	1.57104		8.66426	3.24275	0.905353		8.18295	3.20466	0.729043
186.98	5.68377	4.76704	1.59193		8.63422	3.24997	0.90751		8.18271	3.20512	0.738852
187.17	5.68301	4.77026	1.61139		8.61047	3.25292	0.907331		8.18564	3.21201	0.741389
187.36	5.68729	4.77574	1.60522		8.59964	3.25146	0.9094		8.18753	3.20763	0.725858
187.56	5.68617	4.77605	1.59959		8.59474	3.24487	0.898885		8.20178	3.21173	0.721966
187.76	5.69563	4.77389	1.60542		8.5916	3.22218	0.911429		8.2071	3.20739	0.717485
187.95	5.70243	4.77568	1.61731		8.58754	3.23687	0.919419		8.22117	3.21202	0.721323
188.14	5.71169	4.76896	1.63386		8.58895	3.23576	0.93066		8.23851	3.20706	0.724139
188.34	5.71922	4.78406	1.63295		8.61559	3.23111	0.92264		8.24365	3.21438	0.723375
188.53	5.72499	4.79451	1.63705		8.64753	3.23984	0.925386		8.24643	3.20572	0.703733
188.73	5.72462	4.79923	1.64333		8.69363	3.23668	0.941736		8.24962	3.2091	0.705257
188.92	5.73112	4.82187	1.64126		8.72986	3.23304	0.945207		8.26173	3.20464	0.707371
189.11	5.73024	4.81965	1.64008		8.76688	3.24285	0.95223		8.25809	3.19201	0.702765
189.31	5.73238	4.82577	1.6352		8.7726	3.24341	0.951324		8.26714	3.1849	0.695598
189.51	5.73003	4.83287	1.64936		8.78852	3.25488	0.977622		8.2625	3.18966	0.699009
189.7	5.72489	4.83841	1.63811		8.80191	3.26422	0.966438		8.27371	3.18451	0.693435
189.9	5.72328	4.85331	1.64237		8.8167	3.26368	0.961128		8.26144	3.18811	0.689947
190.09	5.72016	4.86414	1.64809		8.81429	3.24385	0.968344		8.27386	3.19202	0.69768
190.28	5.70199	4.84677	1.65117		8.79156	3.23412	0.977988		8.27665	3.18473	0.695355
190.48	5.70257	4.8287	1.65744		8.76739	3.22735	0.973904		8.29582	3.20261	0.717051
190.67	5.70183	4.82951	1.67254		8.72269	3.22659	0.976006		8.29673	3.20747	0.73855
190.87	5.70739	4.83912	1.6777		8.70052	3.22948	0.98327		8.28784	3.20654	0.733256
191.06	5.70784	4.8475	1.69666		8.66509	3.22289	0.991315		8.29093	3.21823	0.747911
191.26	5.70633	4.85174	1.69496		8.66413	3.22526	0.989413		8.31443	3.21149	0.751681
191.45	5.71723	4.85053	1.69136		8.66324	3.2154	0.979116		8.30836	3.21839	0.764531
191.64	5.72764	4.84199	1.70557		8.66695	3.23688	0.991423		8.29683	3.22671	0.789247
191.84	5.71962	4.84062	1.69765		8.64934	3.23823	0.989776		8.32278	3.21894	0.78648
192.03	5.72868	4.84102	1.70369		8.6755	3.26203	0.98121		8.30722	3.21306	0.777294
192.23	5.7298	4.83701	1.68585		8.70751	3.26079	0.97041		8.29757	3.20108	0.7649
192.42	5.73444	4.84088	1.69367		8.74226	3.26733	0.982683		8.2891	3.19684	0.76688
192.62	5.73714	4.83431	1.69115		8.80462	3.28043	0.98605		8.30331	3.19955	0.767791
192.81	5.74586	4.82036	1.68816		8.84133	3.27913	0.982683		8.32545	3.18763	0.768688
193.01	5.75141	4.81815	1.65775		8.87157	3.27509	0.969388		8.34655	3.1781	0.762082
193.2	5.75446	4.82727	1.67545		8.88328	3.28005	0.981999		8.335	3.19529	0.765322
193.39	5.75228	4.82981	1.67358		8.90036	3.30165	0.975514		8.3478	3.18101	0.762449
193.59	5.75297	4.84784	1.67572		8.89311	3.29786	0.978438		8.37323	3.1763	0.750952
193.79	5.76199	4.84319	1.68031		8.90368	3.30117	0.988279		8.37166	3.17633	0.756429
193.98	5.77358	4.84751	1.68466		8.88384	3.28522	0.998376		8.38822	3.17453	0.770954
194.18	5.78204	4.85658	1.69706		8.84243	3.3085	1.00953		8.40907	3.17576	0.785799
194.37	5.7698	4.86162	1.68164		8.79738	3.30353	1.01172		8.41722	3.16967	0.778863
194.56	5.78299	4.86222	1.6573		8.75549	3.3038	0.997122		8.40756	3.16953	0.761805
194.76	5.76714	4.87325	1.65153		8.71641	3.29841	0.997022		8.40241	3.17964	0.762624
194.95	5.77622	4.86797	1.66031		8.69218	3.30982	1.00598		8.39071	3.20027	0.774851
195.14	5.77117	4.86144	1.65183		8.69511	3.30749	1.01551		8.40038	3.2078	0.787433
195.34	5.78949	4.87652	1.65672		8.68462	3.29639	1.01903		8.40255	3.22879	0.780763
195.54	5.79967	4.87384	1.65494		8.67881	3.29042	1.01617		8.38906	3.23119	0.783662
195.73	5.80165	4.88511	1.65874		8.67508	3.2937	1.01228		8.39334	3.23557	0.788755
195.93	5.78896	4.89013	1.64998		8.70308	3.3032	1.00551		8.38686	3.24318	0.77647
196.12	5.77571	4.89225	1.65155		8.75053	3.30311	1.00533		8.39384	3.24667	0.774455
196.31	5.78618	4.90075	1.65719		8.7866	3.31155	1.0115		8.37913	3.25994	0.774331
196.51	5.78152	4.90809	1.6631		8.826	3.30461	1.01318		8.37999	3.26273	0.780992
196.71	5.80776	4.90796	1.66297		8.86551	3.32442	1.00591		8.38134	3.26424	0.776695
196.9	5.80893	4.92457	1.67026		8.89357	3.33484	1.00334		8.40129	3.25112	0.768953
197.09	5.81867	4.92277	1.68454		8.89831	3.35416	0.993002		8.4036	3.25215	0.776241
197.29	5.79298	4.91715	1.67966		8.89498	3.36087	1.00249		8.40388	3.23873	0.784984
197.48	5.78872	4.91738	1.68002		8.9083	3.36978	0.992961		8.42274	3.24251	0.77831
197.67	5.7915	4.91206	1.67814		8.90514	3.36108	0.989227		8.42449	3.24556	0.773924
197.87	5.80181	4.91617	1.68559		8.88457	3.35906	0.991725		8.43814	3.25139	0.78265
198.07	5.81383	4.91118	1.70146		8.84724	3.34386	0.999426		8.43403	3.2625	0.792021
198.26	5.81849	4.91719	1.71017		8.81724	3.35703	0.990574		8.45184	3.25849	0.792115
198.46	5.81476	4.9077	1.72385		8.76783	3.36391	0.992505		8.46527	3.26061	0.79609
198.65	5.81417	4.9084	1.74563		8.74294	3.36021	1.00343		8.46506	3.26473	0.813729
198.84	5.80831	4.89877	1.74496		8.7219	3.36146	1.00256		8.45852	3.26895	0.813007
199.04	5.82054	4.90729	1.73743		8.71623	3.35335	1.00823		8.46027	3.25944	0.808534
199.23	5.84807	4.90538	1.7379		8.70886	3.36892	0.997921		8.48727	3.27556	0.790805
199.43	5.86904	4.91302	1.74282		8.70687	3.37167	1.00519		8.49175	3.2858	0.800536
199.62	5.87721	4.92544	1.74037		8.71979	3.38027	1.00259		8.50281	3.28953	0.799496
199.82	5.8738	4.92473	1.73641		8.73812	3.39008	0.999409		8.51043	3.29318	0.804882
200.01	5.89489	4.94335	1.72739		8.77805	3.39868	0.986904		8.51372	3.29432	0.802109
200.21	5.88314	4.9571	1.73083		8.81782	3.39719	0.989727		8.53399	3.29783	0.821623
200.4	5.89336	4.97182	1.73276		8.86945	3.39486	1.00018		8.53923	3.28554	0.831814
200.6	5.88475	4.98309	1.73095		8.88887	3.39527	0.992686		8.55945	3.2763	0.830489
200.79	5.897	4.99908	1.73011		8.90846	3.39853	1.00052		8.5669	3.26174	0.839983
200.99	5.88833	4.99366	1.72495		8.91217	3.40592	1.00431		8.57042	3.27396	0.834421
201.18	5.88031	5.00416	1.72918		8.93426	3.40262	0.996072		8.55499	3.27337	0.841551
201.37	5.8669	5.00321	1.71913		8.93368	3.40226	0.995827		8.55091	3.26458	0.847006
201.57	5.86818	4.99603	1.7218		8.92507	3.4001	1.00083		8.54515	3.26288	0.845758
201.76	5.88037	5.00045	1.70379		8.91391	3.40986	0.995894		8.55959	3.24888	0.848177
201.96	5.89324	5.00189	1.70845		8.88757	3.4151	1.00367		8.57666	3.24441	0.857698
202.15	5.91032	4.99115	1.70748		8.83839	3.41007	1.00086		8.56386	3.25017	0.85851
202.35	5.92064	4.99582	1.69735		8.80041	3.41184	0.990797		8.56013	3.26049	0.856564
202.54	5.91962	4.99159	1.68672		8.78091	3.40835	1.00132		8.56407	3.26393	0.86114
202.74	5.91038	4.98508	1.69472		8.77459	3.41386	1.00077		8.56667	3.28645	0.860182
202.93	5.91996	4.99495	1.70525		8.77655	3.41487	0.992036		8.58307	3.27522	0.879266
203.12	5.9271	4.99526	1.71174		8.75578	3.42902	1.00904		8.58649	3.27842	0.894299
203.32	5.92687	4.99103	1.72377		8.75382	3.43238	1.01007		8.61138	3.27575	0.896334
203.51	5.91456	4.99319	1.72717		8.78416	3.4445	1.01792		8.62428	3.29203	0.894722
203.71	5.90404	4.9855	1.74273		8.80884	3.43506	1.03075		8.61694	3.29789	0.878884
203.9	5.88303	4.97471	1.75434		8.83111	3.43859	1.02599		8.61185	3.29585	0.887009
204.1	5.88026	4.98444	1.74252		8.88785	3.44137	1.02218		8.61866	3.28634	0.872282
204.29	5.88196	4.98151	1.7536		8.93173	3.44674	1.03899		8.63273	3.30184	0.872112
204.49	5.88351	4.98932	1.75093		8.94826	3.45575	1.041		8.62836	3.31763	0.866049
204.68	5.8914	4.99496	1.73442		8.94718	3.45714	1.02862		8.62952	3.31885	0.853682
204.88	5.88385	4.99033	1.72555		8.95316	3.45567	1.02417		8.63456	3.31959	0.84099
205.07	5.87882	4.9898	1.72024		8.97716	3.43421	1.01879		8.62988	3.31902	0.831103
205.27	5.88085	5.0041	1.72773		8.99236	3.44389	1.0199		8.63471	3.3151	0.823607
205.46	5.90043	5.00138	1.72937		8.96769	3.45088	1.01118		8.63339	3.30916	0.821362
205.66	5.91644	4.99157	1.73087		8.93189	3.43626	1.00523		8.62057	3.31792	0.821998
205.85	5.93295	5.00532	1.71327		8.91926	3.44666	1.00499		8.63465	3.33069	0.802039
206.04	5.93874	5.00447	1.72973		8.88217	3.43887	1.02509		8.63593	3.33221	0.822883
206.24	5.93306	5.01567	1.73301		8.83962	3.43354	1.01531		8.65464	3.31191	0.821478
206.43	5.94503	5.01226	1.74185		8.84386	3.44818	1.01846		8.67789	3.31428	0.825274
206.63	5.94694	5.00338	1.76343		8.84298	3.44188	1.03017		8.69322	3.29983	0.833044
206.83	5.9541	5.01533	1.767		8.8363	3.44695	1.02345		8.70951	3.30483	0.821497
207.01	5.95247	5.00996	1.77089		8.82809	3.45691	1.03046		8.72466	3.29936	0.830291
207.21	5.95266	5.00424	1.76039		8.81819	3.45	1.03623		8.71293	3.30183	0.84047
207.41	5.96193	5.00754	1.76166		8.84079	3.44406	1.04479		8.71563	3.31573	0.854871
207.6	5.958	5.03391	1.76782		8.87301	3.467	1.0454		8.74173	3.32322	0.867417
207.8	5.95202	5.03173	1.78454		8.89196	3.46089	1.06353		8.73444	3.30746	0.879613
207.99	5.94657	5.03183	1.77628		8.92755	3.46829	1.05277		8.74567	3.30894	0.860156
208.19	5.95279	5.02172	1.76711		8.9911	3.4799	1.06023		8.74937	3.33239	0.854634
208.38	5.95025	5.02866	1.7674		8.99567	3.45874	1.049		8.73687	3.33277	0.853114
208.58	5.96058	5.04094	1.77852		8.99901	3.45277	1.0549		8.74334	3.32818	0.860292
208.77	5.95643	5.04207	1.78119		8.99836	3.44451	1.06103		8.73477	3.34064	0.866903
208.97	5.96366	5.05476	1.78307		9.0074	3.45098	1.06309		8.74486	3.34016	0.874561
209.16	5.97451	5.06677	1.78031		9.01129	3.45391	1.05442		8.75439	3.35174	0.864905
209.35	5.97082	5.0686	1.78159		9.00313	3.45949	1.06019		8.76422	3.34588	0.864856
209.55	5.97108	5.07233	1.77559		8.97965	3.45639	1.0746		8.75806	3.34313	0.86878
209.74	5.97148	5.06527	1.76879		8.95022	3.46413	1.06314		8.77302	3.35327	0.862573
209.93	5.98173	5.07087	1.77606		8.9202	3.48083	1.06317		8.76474	3.36201	0.870904
210.13	5.97009	5.06637	1.78148		8.86893	3.48258	1.058		8.75867	3.34572	0.878644
210.32	5.97549	5.07081	1.77426		8.85521	3.48508	1.05941		8.77718	3.34698	0.887047
210.52	5.96284	5.07339	1.7571		8.85779	3.49725	1.04908		8.77187	3.35362	0.892193
210.72	5.9674	5.07773	1.7415		8.86406	3.50952	1.04333		8.77474	3.33712	0.894087
210.91	5.97001	5.06898	1.74107		8.8516	3.50037	1.04911		8.7721	3.35326	0.889966
211.1	5.97158	5.05171	1.74534		8.84718	3.49955	1.03742		8.77577	3.3501	0.89221
211.3	5.98163	5.06606	1.74633		8.85543	3.50311	1.03534		8.76824	3.34185	0.890794
211.49	5.9879	5.06547	1.75495		8.88553	3.50909	1.02947		8.77451	3.33874	0.887715
211.69	5.99018	5.08392	1.76201		8.91801	3.50306	1.02598		8.77994	3.34339	0.899765
211.88	5.98532	5.08784	1.7655		8.9607	3.50163	1.03334		8.80713	3.33642	0.897991
212.08	6.00161	5.09307	1.75551		8.99271	3.49367	1.03094		8.79547	3.34833	0.881831
212.27	6.00524	5.09927	1.76635		8.9983	3.49467	1.03192		8.79657	3.35413	0.882042
212.47	6.01301	5.098	1.76612		9.00194	3.49354	1.038		8.80389	3.37026	0.874822
212.66	6.01964	5.08981	1.78466		9.00116	3.4925	1.05097		8.81272	3.38729	0.883742
212.85	6.02029	5.10435	1.79257		9.00683	3.50738	1.04941		8.83508	3.37445	0.884294
213.05	6.02706	5.1323	1.78838		8.99805	3.50905	1.0577		8.82963	3.38198	0.881844
213.25	6.01769	5.11961	1.78784		8.98165	3.50808	1.05162		8.83905	3.39207	0.885489
213.44	6.02156	5.11005	1.78851		8.93674	3.51054	1.05143		8.85714	3.39689	0.8867
213.63	6.01886	5.11593	1.77572		8.902	3.52033	1.04947		8.85461	3.39466	0.869818
213.83	6.02804	5.10925	1.76827		8.85103	3.51456	1.05111		8.84442	3.39528	0.877245
214.02	6.01377	5.11707	1.77837		8.80836	3.52343	1.04968		8.88213	3.38702	0.883866
214.22	6.01677	5.11309	1.7728		8.78726	3.52555	1.049		8.87058	3.3853	0.868221
214.41	6.01635	5.11436	1.77574		8.76093	3.52276	1.06315		8.87848	3.39373	0.878626
214.61	6.00373	5.12552	1.76828		8.75223	3.52432	1.05951		8.86551	3.39546	0.874623
214.8	6.00218	5.11611	1.75724		8.74806	3.51465	1.05382		8.8498	3.4176	0.857728
214.99	5.98394	5.11019	1.75168		8.771	3.51722	1.05454		8.86602	3.41185	0.855862
215.19	5.98588	5.11761	1.74955		8.78234	3.52131	1.05787		8.87299	3.41113	0.854253
215.39	5.9874	5.1276	1.75999		8.8236	3.50545	1.06522		8.86037	3.41517	0.861717
215.58	5.9836	5.11102	1.75052		8.8426	3.49985	1.07487		8.86631	3.42241	0.865132
215.78	5.96684	5.11451	1.75786		8.88057	3.49351	1.06238		8.86184	3.43653	0.860874
215.97	5.97765	5.10578	1.76465		8.8906	3.50511	1.07678		8.83004	3.44064	0.880645
216.17	5.96533	5.10609	1.74923		8.9064	3.52139	1.08335		8.8364	3.43858	0.88766
216.36	5.96509	5.10967	1.74515		8.91541	3.51496	1.07521		8.82443	3.44291	0.881216
216.55	5.97629	5.11199	1.74894		8.91215	3.50775	1.08009		8.83763	3.44668	0.891852
216.75	5.98516	5.11426	1.7364		8.90879	3.50822	1.06032		8.85222	3.43723	0.900783
216.94	5.99491	5.11405	1.75225		8.88108	3.51946	1.06659		8.85244	3.44543	0.893353
217.13	5.98577	5.11756	1.74602		8.85824	3.51748	1.07184		8.85266	3.45109	0.903066
217.33	5.97511	5.1134	1.72616		8.82021	3.53285	1.06116		8.85334	3.45541	0.886321
217.52	5.97758	5.1199	1.74077		8.7771	3.53956	1.06111		8.84833	3.46172	0.883778
217.72	5.99615	5.11264	1.74511		8.72512	3.54114	1.08373		8.86251	3.4657	0.904752
217.91	6.00241	5.12125	1.75487		8.70506	3.53307	1.0768		8.88154	3.47597	0.90296
218.11	6.01579	5.12599	1.76513		8.68764	3.52274	1.07379		8.88911	3.47983	0.898392
218.3	6.02182	5.12784	1.77069		8.68068	3.54843	1.08595		8.9031	3.4671	0.911545
218.49	6.03369	5.11764	1.77108		8.67218	3.56067	1.09315		8.90059	3.4692	0.89259
218.7	6.02966	5.11593	1.77871		8.66574	3.55869	1.11403		8.88613	3.46827	0.89697
218.89	6.02458	5.11131	1.77039		8.66843	3.55832	1.11388		8.88861	3.46921	0.907073
219.08	6.02109	5.11457	1.78253		8.70565	3.56774	1.11299		8.88849	3.45552	0.90045
219.28	6.02133	5.12192	1.77501		8.74062	3.56838	1.10326		8.89343	3.45002	0.908526
219.47	6.03009	5.12712	1.76979		8.76819	3.56377	1.10441		8.90272	3.43119	0.90844
219.67	6.02413	5.15055	1.75286		8.81466	3.57891	1.0871		8.90338	3.43797	0.878892
219.86	6.01788	5.15345	1.73675		8.84628	3.58259	1.08954		8.89278	3.43729	0.870778
220.05	6.01468	5.154	1.73625		8.8703	3.58212	1.08866		8.89628	3.4363	0.879795
220.25	6.00037	5.14846	1.72944		8.86608	3.56772	1.08117		8.89331	3.44113	0.852871
220.44	5.97614	5.16417	1.72353		8.86973	3.57348	1.06699		8.88158	3.42723	0.861004
220.64	5.97546	5.17482	1.71913		8.85714	3.58712	1.06237		8.87762	3.4304	0.867622
220.83	5.98049	5.17024	1.7028		8.84165	3.5768	1.06127		8.8693	3.43371	0.865203
221.03	5.98021	5.15993	1.69448		8.7962	3.57269	1.05783		8.86419	3.44701	0.878608
221.22	5.9683	5.16751	1.69458		8.73001	3.59359	1.07092		8.86168	3.46803	0.885907
221.42	5.95709	5.18293	1.67868		8.70376	3.59096	1.05486		8.85599	3.48835	0.885178
221.61	5.96011	5.17962	1.66411		8.6648	3.58995	1.05691		8.85523	3.48338	0.868318
221.81	5.94818	5.18109	1.66579		8.62292	3.59252	1.0557		8.87333	3.4798	0.870225
222	5.94469	5.17769	1.66412		8.58767	3.59875	1.05262		8.86568	3.46703	0.866342
222.2	5.94309	5.18252	1.66594		8.57504	3.61464	1.05357		8.84673	3.46401	0.884171
222.39	5.94894	5.19049	1.6503		8.55616	3.6127	1.04677		8.8538	3.47945	0.871629
222.59	5.95217	5.18126	1.63675		8.55686	3.60539	1.04731		8.86341	3.48804	0.860668
222.78	5.92789	5.19399	1.66414		8.57895	3.62455	1.05251		8.86514	3.5	0.875592
222.98	5.93086	5.20966	1.65221		8.60368	3.63682	1.04059		8.88147	3.50413	0.84615
223.17	5.94136	5.1892	1.6549		8.65664	3.61536	1.04096		8.88736	3.48211	0.822329
223.36	5.93461	5.18376	1.66233		8.68817	3.60567	1.05389		8.88149	3.48129	0.819811
223.56	5.9196	5.17225	1.67494		8.71238	3.60877	1.05332		8.88558	3.46644	0.835399
223.76	5.91762	5.16524	1.6699		8.74063	3.60297	1.05484		8.87383	3.46617	0.825615
223.95	5.90435	5.14923	1.65966		8.7468	3.59889	1.0669		8.85541	3.48786	0.812796
224.14	5.90787	5.1419	1.64808		8.7539	3.59264	1.0588		8.87855	3.49169	0.796049
224.34	5.89431	5.12828	1.65885		8.75534	3.5934	1.06979		8.8725	3.48539	0.797574
224.53	5.88612	5.13683	1.67087		8.73478	3.59088	1.07266		8.85559	3.48359	0.799834
224.73	5.902	5.14121	1.64449		8.69262	3.58072	1.07272		8.84639	3.46691	0.782751
224.92	5.87697	5.135	1.64221		8.65401	3.56629	1.08831		8.8405	3.46786	0.790366
225.11	5.862	5.15035	1.63545		8.6101	3.57012	1.0856		8.83101	3.46231	0.800427
225.31	5.86069	5.13692	1.64164		8.56154	3.57767	1.08641		8.83492	3.46979	0.803256
225.5	5.85051	5.1353	1.63915		8.51531	3.5586	1.08746		8.82132	3.47683	0.811675
225.7	5.85889	5.14835	1.61877		8.48562	3.56546	1.08421		8.81104	3.46538	0.815367
225.89	5.85904	5.16347	1.62845		8.47746	3.56377	1.08617		8.82032	3.46884	0.838527
226.09	5.85562	5.1898	1.61981		8.47274	3.55981	1.08999		8.80176	3.46926	0.848958
226.28	5.84747	5.20139	1.63009		8.46986	3.55202	1.10806		8.79416	3.4614	0.871897
226.48	5.84142	5.21123	1.62427		8.48498	3.55322	1.10122		8.81699	3.45492	0.864641
226.68	5.82939	5.19749	1.63708		8.52442	3.55048	1.09786		8.81522	3.46563	0.87348
226.87	5.83975	5.17652	1.66269		8.5478	3.54399	1.11422		8.78578	3.45731	0.882666
227.06	5.8331	5.17459	1.6678		8.57059	3.54733	1.12144		8.77206	3.46926	0.886792
227.26	5.82545	5.18671	1.67177		8.61119	3.5434	1.12159		8.76056	3.45769	0.888425
227.45	5.8276	5.19852	1.67521		8.63384	3.55764	1.12528		8.74927	3.45744	0.894373
227.64	5.8022	5.20389	1.67153		8.6313	3.55854	1.1217		8.74957	3.4792	0.881513
227.84	5.79263	5.1999	1.66792		8.63722	3.56173	1.10674		8.74367	3.46393	0.866438
228.03	5.77293	5.17259	1.6788		8.64114	3.5533	1.10513		8.74844	3.4546	0.857085
228.23	5.77441	5.1486	1.66651		8.64232	3.55533	1.09408		8.75426	3.46009	0.845348
228.43	5.75712	5.14267	1.66935		8.62812	3.55715	1.10325		8.72836	3.46229	0.845103
228.62	5.76987	5.13985	1.66686		8.59265	3.5455	1.10512		8.72934	3.44729	0.847841
228.82	5.76413	5.16535	1.6544		8.54752	3.5449	1.07902		8.75464	3.45849	0.841086
229.01	5.75353	5.16711	1.6416		8.5209	3.53103	1.07111		8.75788	3.44685	0.831397
229.2	5.75218	5.15931	1.63172		8.47135	3.54861	1.07014		8.75279	3.4344	0.838713
229.4	5.73741	5.14665	1.62731		8.44432	3.53852	1.07353		8.76861	3.42286	0.832822
229.59	5.7402	5.1347	1.6601		8.44311	3.54343	1.08654		8.76395	3.41	0.849899
229.79	5.73342	5.13886	1.66478		8.41454	3.53325	1.10479		8.77375	3.3981	0.848665
229.99	5.73044	5.14187	1.65641		8.38194	3.53582	1.10506		8.75637	3.40818	0.844038
230.18	5.73065	5.14939	1.65661		8.36443	3.52907	1.10895		8.75383	3.40744	0.838623
230.38	5.7264	5.1468	1.66123		8.36009	3.52048	1.11305		8.74712	3.40066	0.843619
230.57	5.71234	5.15863	1.64188		8.38107	3.52183	1.10449		8.75018	3.4143	0.831722
230.76	5.69901	5.14884	1.62313		8.42263	3.5141	1.09695		8.72156	3.40152	0.816313
230.96	5.70825	5.14087	1.62464		8.44164	3.50933	1.09589		8.71109	3.409	0.814377
231.15	5.68802	5.13325	1.63367		8.4744	3.50026	1.11005		8.7256	3.40739	0.809986
231.35	5.68564	5.1458	1.6244		8.49232	3.50584	1.11077		8.69949	3.4098	0.816205
231.54	5.6818	5.15608	1.60176		8.49118	3.49278	1.10914		8.69589	3.40678	0.814295
231.74	5.67189	5.16319	1.5885		8.49483	3.50935	1.09264		8.67716	3.41817	0.818962
231.93	5.66635	5.17422	1.59316		8.51425	3.52342	1.09571		8.68549	3.40802	0.830273
232.13	5.65497	5.17042	1.59061		8.51257	3.53003	1.08713		8.68358	3.40237	0.8232
232.32	5.64397	5.15912	1.58855		8.49014	3.53327	1.07327		8.69162	3.4078	0.819273
232.52	5.63747	5.16594	1.60551		8.45185	3.54055	1.08945		8.67692	3.41327	0.822132
232.71	5.64256	5.16914	1.60353		8.41902	3.55016	1.10995		8.6953	3.41393	0.836861
232.91	5.63474	5.16172	1.61507		8.38465	3.56322	1.11444		8.69392	3.41007	0.840204
233.1	5.64799	5.16074	1.61103		8.34825	3.55439	1.09122		8.68059	3.42098	0.83656
233.3	5.63875	5.14765	1.61301		8.327	3.5474	1.07947		8.68052	3.41455	0.825504
233.49	5.63792	5.12677	1.61708		8.31893	3.54517	1.08057		8.67402	3.41586	0.835068
233.69	5.65193	5.12918	1.63311		8.30058	3.52122	1.09934		8.67891	3.4236	0.835761
233.88	5.65832	5.10592	1.62436		8.28169	3.49788	1.08468		8.66513	3.42636	0.819064
234.07	5.66215	5.10628	1.61651		8.28405	3.48988	1.07959		8.64636	3.42915	0.817127
234.27	5.67008	5.11275	1.61139		8.29561	3.48478	1.08534		8.64252	3.41258	0.818788
234.47	5.66035	5.08751	1.60393		8.31801	3.48528	1.06947		8.63568	3.39935	0.806603
234.66	5.65434	5.07316	1.60383		8.32324	3.47919	1.05872		8.59887	3.395	0.79628
234.85	5.64077	5.07728	1.59415		8.35781	3.47503	1.03926		8.60896	3.39368	0.789615
235.05	5.62157	5.07669	1.59818		8.38865	3.47261	1.05586		8.60226	3.39334	0.798159
235.24	5.62946	5.08041	1.59849		8.40464	3.48484	1.05671		8.61552	3.4047	0.795404
235.44	5.6077	5.08977	1.589		8.38607	3.48207	1.05518		8.61033	3.39516	0.782513
235.63	5.5938	5.07376	1.57921		8.41052	3.49746	1.0538		8.59537	3.37401	0.795569
235.83	5.59283	5.09106	1.59624		8.42304	3.51566	1.06441		8.60766	3.36633	0.813681
236.02	5.58633	5.09261	1.61009		8.41837	3.52683	1.06911		8.61217	3.34464	0.825624
236.21	5.57273	5.08605	1.61808		8.40659	3.54476	1.07717		8.60871	3.34285	0.821052
236.41	5.56486	5.10071	1.62174		8.38284	3.54522	1.07983		8.60729	3.33619	0.823496
236.61	5.56283	5.1125	1.62783		8.356	3.554	1.08137		8.63103	3.32759	0.843589
236.8	5.55695	5.11107	1.64148		8.30568	3.53876	1.10492		8.61741	3.33492	0.857454
236.99	5.55995	5.113	1.6298		8.28224	3.53851	1.10501		8.62	3.3322	0.857796
237.19	5.55069	5.11418	1.63328		8.26432	3.53657	1.11436		8.61619	3.32197	0.861277
237.38	5.54478	5.11813	1.64971		8.27458	3.54565	1.1132		8.61345	3.32436	0.866843
237.58	5.53956	5.12551	1.62931		8.25609	3.553	1.08572		8.61264	3.33507	0.837678
237.77	5.53515	5.11423	1.61349		8.2291	3.5332	1.08275		8.61374	3.32742	0.823418
237.97	5.51694	5.12114	1.60744		8.22246	3.51516	1.09316		8.61032	3.35174	0.826813
238.16	5.5156	5.11975	1.59929		8.2401	3.49977	1.08108		8.60648	3.35615	0.827652
238.36	5.51107	5.12233	1.59868		8.26429	3.50251	1.08389		8.60219	3.3441	0.843941
238.56	5.50399	5.12243	1.61084		8.28946	3.49403	1.096		8.58575	3.34757	0.843199
238.75	5.51117	5.11607	1.60286		8.32718	3.50615	1.08325		8.57622	3.32319	0.836918
238.94	5.52197	5.11814	1.59611		8.34301	3.51095	1.07941		8.55178	3.32182	0.816707
239.14	5.50962	5.10067	1.59582		8.34244	3.50999	1.0643		8.54741	3.31433	0.821255
239.34	5.52807	5.09383	1.57949		8.34609	3.4997	1.04552		8.55137	3.30666	0.808177
239.53	5.52187	5.0945	1.59875		8.35271	3.4855	1.05424		8.54581	3.29496	0.821167
239.72	5.50874	5.1061	1.60868		8.36381	3.48883	1.04347		8.52586	3.3022	0.826083
239.92	5.5037	5.10199	1.60489		8.35855	3.48354	1.03813		8.52645	3.28839	0.82656
240.11	5.49468	5.11209	1.59775		8.32677	3.48414	1.043		8.52256	3.28767	0.824423
240.31	5.5029	5.10055	1.60132		8.28914	3.4803	1.04834		8.52021	3.29028	0.81453
240.5	5.50415	5.08798	1.58954		8.26634	3.48392	1.03701		8.51776	3.29581	0.802284
240.69	5.50367	5.10407	1.59072		8.21467	3.48895	1.05712		8.53499	3.31736	0.807599
240.89	5.48357	5.08874	1.59713		8.1779	3.4891	1.05589		8.54962	3.31575	0.81591
241.09	5.49162	5.10308	1.60057		8.15757	3.47769	1.06934		8.54473	3.31889	0.811698
241.28	5.48701	5.10187	1.60836		8.14033	3.48765	1.08919		8.53322	3.33021	0.808589
241.47	5.48822	5.0858	1.59393		8.10923	3.48615	1.09306		8.55334	3.32668	0.804212
241.67	5.48281	5.07829	1.59027		8.09737	3.49655	1.10242		8.53836	3.31862	0.802464
241.86	5.49509	5.07966	1.60636		8.08977	3.50229	1.11351		8.51721	3.31933	0.806357
242.06	5.49834	5.07072	1.61736		8.11571	3.49124	1.126		8.5133	3.30674	0.81537
242.25	5.48287	5.06761	1.60878		8.14294	3.49073	1.12426		8.51006	3.29625	0.812798
242.45	5.46709	5.07321	1.60965		8.15937	3.49642	1.12821		8.51226	3.2842	0.802531
242.64	5.45904	5.06082	1.60811		8.20924	3.48824	1.11831		8.5016	3.26865	0.810311
242.83	5.45462	5.06474	1.60676		8.22223	3.48218	1.11905		8.49941	3.2592	0.815954
243.03	5.43995	5.06102	1.59939		8.24287	3.48803	1.11955		8.48554	3.2617	0.81423
243.23	5.42713	5.0506	1.59572		8.24146	3.47634	1.11506		8.49406	3.24882	0.83339
243.42	5.41205	5.04788	1.6115		8.2574	3.4759	1.11176		8.46238	3.2448	0.836608
243.62	5.41106	5.05161	1.61677		8.25582	3.47693	1.11685		8.47409	3.23486	0.832234
243.81	5.3988	5.04376	1.60343		8.24528	3.47409	1.10616		8.48809	3.23365	0.831822
244.01	5.38201	5.03682	1.60408		8.21649	3.483	1.09065		8.47819	3.24409	0.825591
244.2	5.38043	5.03047	1.61865		8.17858	3.47249	1.083		8.48295	3.25703	0.833429
244.4	5.3837	5.02784	1.62736		8.13874	3.46197	1.08466		8.48663	3.2563	0.846431
244.59	5.38613	5.01882	1.61873		8.09102	3.45862	1.08196		8.4925	3.25317	0.828169
244.78	5.38825	5.02834	1.62321		8.07777	3.46871	1.08149		8.47137	3.25275	0.8312
244.97	5.38836	5.02495	1.62613		8.06112	3.47309	1.07659		8.48516	3.24733	0.826958
245.17	5.38229	5.02763	1.62875		8.05241	3.47735	1.0739		8.47907	3.26308	0.816365
245.37	5.39837	5.03845	1.62953		8.05296	3.48118	1.08767		8.47207	3.26136	0.815936
245.56	5.39202	5.04406	1.63329		8.04479	3.46654	1.0832		8.48086	3.26381	0.827389
245.75	5.39653	5.04445	1.63926		8.05923	3.46505	1.09488		8.48272	3.26604	0.827618
245.95	5.40155	5.04563	1.63295		8.07962	3.45978	1.09729		8.49242	3.26111	0.829526
246.14	5.39813	5.0431	1.60839		8.10363	3.46102	1.1039		8.48779	3.26262	0.819932
246.34	5.39651	5.04256	1.58924		8.13166	3.45472	1.09407		8.48869	3.26022	0.811806
246.53	5.38219	5.05876	1.58358		8.17468	3.45591	1.09501		8.48653	3.25283	0.810924
246.73	5.36532	5.05867	1.59336		8.18992	3.45276	1.09272		8.50575	3.26925	0.817154
246.92	5.3706	5.05435	1.58613		8.17897	3.44261	1.0862		8.49479	3.27338	0.808717
247.11	5.37449	5.0503	1.58625		8.19589	3.43624	1.08482		8.48192	3.26452	0.814865
247.31	5.35173	5.04463	1.5904		8.18412	3.43142	1.0785		8.49363	3.26583	0.816916
247.51	5.33963	5.02098	1.57217		8.18783	3.43379	1.07648		8.48527	3.27186	0.800263
247.7	5.33348	5.01489	1.56864		8.16212	3.43632	1.0652		8.47828	3.25891	0.79754
247.89	5.33155	5.02482	1.56885		8.14036	3.44892	1.06981		8.48421	3.25306	0.799397
248.09	5.32565	5.03076	1.59064		8.11026	3.4284	1.08676		8.47322	3.25155	0.815112
248.28	5.31803	5.02531	1.60173		8.07063	3.43052	1.0914		8.46421	3.2455	0.825741
248.47	5.30857	5.01304	1.62156		8.02049	3.43615	1.1023		8.45708	3.24931	0.843678
248.67	5.31826	5.005	1.61544		7.98672	3.41587	1.10501		8.44175	3.23502	0.839598
248.86	5.31162	5.00778	1.62614		7.98729	3.42315	1.11941		8.44246	3.22689	0.851617
249.06	5.31004	5.01876	1.63383		7.96187	3.41666	1.13165		8.44609	3.21472	0.852556
249.25	5.31053	5.00879	1.6227		7.94932	3.41543	1.12982		8.45164	3.21236	0.852424
249.44	5.31669	5.01254	1.63331		7.94146	3.41036	1.14329		8.44333	3.20059	0.874922
249.64	5.32407	5.00915	1.63063		7.94857	3.41067	1.1496		8.43403	3.20178	0.867942
249.83	5.32221	4.99979	1.63665		7.9644	3.40421	1.15506		8.42166	3.21452	0.873983
250.03	5.30694	5.00726	1.62902		7.99254	3.43285	1.13689		8.42642	3.2064	0.872454
250.22	5.30702	4.99478	1.63453		8.04726	3.4382	1.13349		8.41851	3.21335	0.867204
250.42	5.30264	4.98813	1.62498		8.08824	3.4245	1.11844		8.41564	3.21009	0.848443
250.61	5.30166	4.9904	1.62237		8.09619	3.42565	1.12734		8.42223	3.2045	0.850327
250.8	5.29464	4.97815	1.61356		8.09744	3.4052	1.12467		8.40603	3.20713	0.867597
251	5.28227	4.97226	1.61749		8.09578	3.40318	1.12421		8.41022	3.20634	0.882813
251.19	5.27602	4.97468	1.63335		8.09743	3.40013	1.13238		8.40508	3.19703	0.882026
251.39	5.28924	4.9702	1.62893		8.09803	3.39375	1.1277		8.40593	3.19712	0.873974
251.59	5.2718	4.98817	1.62632		8.08244	3.39314	1.12823		8.41727	3.20353	0.87779
251.77	5.2749	4.98467	1.62705		8.05147	3.39458	1.13684		8.41651	3.18245	0.885663
251.97	5.28881	4.97901	1.62087		8.02152	3.38305	1.13227		8.41198	3.19924	0.873295
252.17	5.27391	4.99861	1.62349		7.96038	3.37133	1.14968		8.40837	3.19901	0.87755
252.36	5.28557	5.00488	1.62464		7.90279	3.37779	1.16226		8.38766	3.18824	0.885643
252.55	5.2758	5.00155	1.60747		7.90213	3.37985	1.15438		8.38278	3.17914	0.874851
252.75	5.27239	5.01051	1.61663		7.89156	3.39464	1.15087		8.38806	3.17062	0.856849
252.94	5.28453	5.01088	1.61001		7.8888	3.39125	1.15383		8.37175	3.16227	0.852055
253.14	5.27577	5.01424	1.61171		7.87494	3.40116	1.15996		8.35082	3.17538	0.84969
253.34	5.26699	5.02067	1.60279		7.86267	3.40513	1.15911		8.34108	3.18576	0.843071
253.53	5.26902	5.00064	1.61331		7.88909	3.41068	1.15385		8.3297	3.17857	0.843242
253.73	5.26322	5.00609	1.60944		7.90733	3.40068	1.14197		8.3108	3.19328	0.828109
253.92	5.25849	5.00208	1.62059		7.92755	3.39585	1.15139		8.3114	3.16983	0.82828
254.11	5.26411	4.98932	1.61575		7.95547	3.3937	1.13877		8.31029	3.16091	0.826106
254.31	5.26361	4.98362	1.62486		8.0014	3.39298	1.13309		8.30824	3.1638	0.834851
254.5	5.26238	4.98485	1.64377		7.99859	3.40393	1.13549		8.31106	3.15356	0.843347
254.7	5.2697	4.97868	1.63616		7.99197	3.40664	1.12929		8.3066	3.15814	0.840263
254.89	5.25318	4.97096	1.63936		7.98827	3.42467	1.12381		8.31073	3.15621	0.829453
255.08	5.26857	4.97315	1.6263		8.01867	3.40287	1.11964		8.33002	3.15167	0.828508
255.28	5.24846	4.97992	1.63952		8.00597	3.41375	1.12453		8.33261	3.15193	0.837918
255.48	5.23251	4.9791	1.63631		7.97636	3.41488	1.13289		8.32306	3.14951	0.8367
255.67	5.22341	4.97059	1.63957		7.95676	3.4242	1.13357		8.34692	3.12618	0.832623
255.87	5.21982	4.96658	1.63491		7.92097	3.42584	1.13441		8.34615	3.13314	0.839376
256.06	5.21853	4.96943	1.6408		7.90062	3.42917	1.13786		8.34281	3.12602	0.84224
256.26	5.20972	4.96668	1.63169		7.86383	3.42976	1.14839		8.356	3.14191	0.838575
256.45	5.20341	4.96788	1.63573		7.84372	3.4172	1.16166		8.34366	3.14907	0.844122
256.65	5.1863	4.96887	1.64338		7.84491	3.41235	1.18358		8.33413	3.14245	0.861712
256.84	5.17667	4.98237	1.65346		7.831	3.40108	1.18785		8.33335	3.15735	0.874761
257.03	5.17574	4.97145	1.66138		7.79922	3.39991	1.1968		8.31859	3.14871	0.879657
257.23	5.18286	4.95628	1.65598		7.81052	3.38617	1.19344		8.31892	3.14156	0.88331
257.43	5.18596	4.9573	1.65542		7.8261	3.37045	1.18268		8.32419	3.137	0.879113
257.62	5.18644	4.96197	1.65469		7.82782	3.35146	1.18575		8.30362	3.14508	0.883526
257.81	5.1776	4.95405	1.65173		7.85908	3.36535	1.17487		8.30054	3.14066	0.879978
258.01	5.16691	4.95784	1.64999		7.90083	3.36393	1.1752		8.30971	3.14562	0.870661
258.2	5.15848	4.96999	1.65947		7.92172	3.34491	1.18199		8.31067	3.14323	0.878963
258.4	5.14359	4.95874	1.64783		7.94598	3.34487	1.16795		8.31747	3.14348	0.855957
258.59	5.14565	4.96755	1.65433		7.94779	3.34092	1.14827		8.32672	3.14658	0.838843
258.79	5.16268	4.95051	1.63413		7.95989	3.3316	1.13815		8.34304	3.1281	0.809733
258.98	5.15263	4.95093	1.63101		7.96877	3.3425	1.12158		8.34105	3.12554	0.806615
259.18	5.14232	4.94565	1.64471		7.94316	3.32974	1.11749		8.33332	3.12289	0.804147
259.37	5.13042	4.94146	1.64276		7.9074	3.32562	1.11431		8.32947	3.13205	0.798321
259.57	5.13457	4.9354	1.63472		7.88631	3.33088	1.0969		8.3297	3.12632	0.788924
259.76	5.14122	4.93631	1.62766		7.83878	3.32754	1.10478		8.33318	3.1199	0.792903
259.96	5.14833	4.9314	1.62673		7.77116	3.32638	1.10678		8.31942	3.11621	0.802611
260.15	5.15036	4.924	1.61687		7.73083	3.33172	1.09174		8.30907	3.11373	0.792758
260.35	5.17054	4.92773	1.61688		7.70456	3.33045	1.09598		8.28834	3.11257	0.803265
260.54	5.17698	4.91723	1.59646		7.6897	3.32877	1.09962		8.27034	3.10187	0.80446
260.73	5.16704	4.92228	1.60713		7.66784	3.32072	1.11017		8.25204	3.10177	0.825515
260.93	5.16182	4.91505	1.60287		7.65766	3.31936	1.10842		8.25384	3.10867	0.831731
261.12	5.16301	4.92759	1.58911		7.68131	3.32174	1.11618		8.23973	3.11445	0.837901
261.32	5.17091	4.91493	1.58474		7.7194	3.31688	1.11196		8.22942	3.09382	0.842975
261.52	5.16711	4.91301	1.58664		7.74687	3.32381	1.12101		8.22487	3.09564	0.855286
261.71	5.16081	4.91979	1.60595		7.78522	3.31562	1.13653		8.20749	3.10065	0.868171
261.91	5.16	4.91185	1.59665		7.83896	3.31631	1.12294		8.21221	3.09661	0.860761
262.1	5.15081	4.91108	1.60502		7.8623	3.31993	1.12086		8.19486	3.09536	0.861057
262.29	5.1457	4.90884	1.60898		7.87041	3.31885	1.12443		8.21143	3.09053	0.869468
262.49	5.12628	4.91547	1.62056		7.87539	3.30355	1.12628		8.21237	3.09915	0.886634
262.68	5.11522	4.92466	1.60842		7.89279	3.3108	1.11983		8.19845	3.10403	0.883195
262.87	5.1036	4.93392	1.601		7.88967	3.31081	1.12293		8.19646	3.09333	0.876668
263.07	5.10116	4.93809	1.59953		7.86839	3.31154	1.11024		8.20333	3.07897	0.862372
263.26	5.10184	4.95595	1.60744		7.83353	3.32323	1.12358		8.21098	3.08445	0.865895
263.45	5.09635	4.95337	1.60316		7.81499	3.30845	1.12192		8.1986	3.07706	0.867162
263.65	5.09665	4.94288	1.59092		7.75863	3.31004	1.11569		8.17375	3.06849	0.861136
263.85	5.09579	4.94134	1.58304		7.71703	3.31535	1.1246		8.16332	3.06701	0.870396
264.04	5.10167	4.93699	1.58876		7.70203	3.30572	1.12815		8.15128	3.05973	0.873684
264.24	5.09918	4.94492	1.5981		7.69752	3.30729	1.12864		8.12611	3.07309	0.872929
264.43	5.10393	4.93882	1.59437		7.69022	3.30515	1.1308		8.1157	3.05832	0.861038
264.62	5.11875	4.90772	1.59531		7.66296	3.30516	1.11744		8.1106	3.05674	0.860325
264.82	5.13455	4.91003	1.6035		7.65522	3.29982	1.11474		8.11262	3.06302	0.861265
265.01	5.1311	4.90605	1.59444		7.67521	3.31276	1.11046		8.10468	3.07043	0.860574
265.21	5.1278	4.89954	1.59652		7.6872	3.31045	1.10603		8.08529	3.08023	0.870016
265.4	5.11399	4.90953	1.60644		7.6907	3.31717	1.11376		8.08147	3.08364	0.863762
265.6	5.10576	4.90336	1.60998		7.74989	3.30314	1.10092		8.10475	3.08801	0.842269
265.79	5.10559	4.91227	1.61736		7.76495	3.29396	1.10087		8.09646	3.08604	0.838858
265.99	5.09603	4.91236	1.60882		7.77866	3.28866	1.10101		8.09601	3.08331	0.834206
266.18	5.0865	4.88729	1.59973		7.78486	3.28706	1.0835		8.09515	3.06886	0.827348
266.38	5.08325	4.87623	1.60521		7.78686	3.29702	1.09272		8.10161	3.08032	0.836036
266.57	5.06565	4.90307	1.6094		7.82425	3.28933	1.10956		8.09527	3.07972	0.836494
266.77	5.06627	4.90197	1.61695		7.82615	3.29878	1.11601		8.07031	3.08457	0.83732
266.96	5.06177	4.90876	1.61978		7.80159	3.28375	1.11553		8.06243	3.08397	0.835454
267.16	5.05087	4.906	1.60922		7.78294	3.27327	1.11373		8.06596	3.07424	0.82271
267.35	5.06701	4.89183	1.61359		7.76089	3.26106	1.12156		8.0764	3.06849	0.833621
267.54	5.07207	4.90468	1.60031		7.71261	3.258	1.1135		8.0603	3.05496	0.83676
267.74	5.06046	4.897	1.61214		7.6754	3.24857	1.12651		8.0493	3.05337	0.833157
267.93	5.06294	4.88838	1.60746		7.65935	3.26485	1.11868		8.0519	3.04786	0.831046
268.13	5.05347	4.89682	1.6055		7.63703	3.26156	1.12359		8.05078	3.05611	0.838198
268.33	5.04639	4.89703	1.60763		7.62852	3.25011	1.12261		8.04618	3.04106	0.844601
268.52	5.04303	4.89138	1.606		7.60192	3.26212	1.11888		8.05314	3.03719	0.837435
268.71	5.02639	4.88675	1.59825		7.6068	3.24889	1.10665		8.05519	3.01372	0.839547
268.91	5.03022	4.87022	1.6016		7.6332	3.26029	1.11659		8.05904	3.00633	0.849436
269.1	5.03438	4.88512	1.6038		7.66885	3.26445	1.12443		8.05772	3.00188	0.862392
269.3	5.03029	4.88948	1.60491		7.70418	3.28176	1.12595		8.0475	3.00785	0.861154
269.49	5.01703	4.87947	1.62093		7.74257	3.28	1.14414		8.04211	3.0118	0.873278
269.68	5.00662	4.8887	1.61872		7.7746	3.28324	1.13167		8.05758	3.01713	0.872511
269.88	5.01217	4.90542	1.62393		7.78296	3.2711	1.12974		8.04724	3.01725	0.8768
270.08	5.01072	4.90853	1.62624		7.78784	3.27308	1.12543		8.04451	3.00745	0.870598
270.27	5.00918	4.9112	1.62092		7.79322	3.27044	1.11246		8.04127	3.01753	0.858328
270.46	5.01041	4.90472	1.62127		7.80384	3.25834	1.10726		8.03544	3.01607	0.864612
270.66	5.01253	4.90308	1.62832		7.783	3.25662	1.1268		8.03731	3.02512	0.872548
270.85	5.01275	4.91404	1.63781		7.75969	3.22818	1.1299		8.02974	3.02466	0.864441
271.05	5.01277	4.90196	1.64784		7.72137	3.22858	1.13318		8.03275	3.03492	0.858038
271.24	5.00695	4.90997	1.63529		7.68027	3.20885	1.12572		8.03249	3.03112	0.849237
271.44	5.00773	4.9173	1.62874		7.62646	3.20993	1.11637		8.04052	3.03393	0.838469
271.63	5.02494	4.91353	1.62062		7.60626	3.21272	1.12376		8.02098	3.03381	0.841031
271.83	5.02066	4.91202	1.62265		7.59615	3.21539	1.13481		8.0344	3.02615	0.84556
272.02	5.03251	4.9167	1.62401		7.58618	3.22255	1.13231		8.02726	3.03334	0.847981
272.22	5.03645	4.92163	1.62806		7.56379	3.23102	1.13677		8.0189	3.0353	0.863767
272.41	5.0316	4.91735	1.62424		7.54811	3.23527	1.13691		8.01335	3.03767	0.854812
272.61	5.021	4.91058	1.61832		7.5715	3.2419	1.13742		8.00177	3.04464	0.852154
272.8	5.01124	4.88931	1.62158		7.58539	3.26897	1.13393		8.00202	3.04272	0.859662
272.99	5.01739	4.89686	1.61409		7.61026	3.26915	1.12039		7.99984	3.0314	0.854324
273.19	5.01186	4.89046	1.61254		7.63808	3.28982	1.11059		7.99802	3.0245	0.85547
273.39	5.01715	4.887	1.62138		7.69079	3.29098	1.10854		7.99242	3.01899	0.863587
273.58	5.00528	4.88157	1.62617		7.70463	3.28178	1.10059		7.99242	3.00843	0.864181
273.77	5.01298	4.86076	1.62656		7.6967	3.27411	1.09917		7.98925	3.02366	0.85588
273.96	5.01612	4.84707	1.61154		7.70653	3.25591	1.1178		7.98628	3.00724	0.855468
274.16	5.01326	4.84233	1.60773		7.71494	3.25144	1.11194		7.9898	3.01042	0.839005
274.35	5.0178	4.84474	1.60779		7.73073	3.25172	1.1132		7.98204	3.00504	0.838217
274.55	5.00817	4.86259	1.6097		7.71477	3.23783	1.10284		8.00053	3.0025	0.838082
274.75	5.01837	4.87074	1.60286		7.68295	3.22604	1.0989		7.99872	2.98965	0.834819
274.94	5.01194	4.87019	1.59761		7.64409	3.22546	1.09638		7.9895	2.97985	0.82684
275.13	5.00788	4.8733	1.59742		7.5979	3.21938	1.10587		7.99349	2.98173	0.821218
275.33	4.99829	4.87774	1.59343		7.54091	3.21819	1.10586		7.99677	2.97741	0.819166
275.53	4.9924	4.88103	1.59079		7.52154	3.20911	1.11191		8.00307	2.98341	0.825003
275.72	4.98033	4.88944	1.58612		7.51537	3.21251	1.11096		7.99803	2.95539	0.831507
275.92	4.97031	4.90372	1.59787		7.51259	3.21379	1.10176		8.00031	2.96949	0.829099
276.11	4.97408	4.91757	1.59937		7.50617	3.19632	1.09532		7.99768	2.95835	0.82557
276.3	4.97204	4.90957	1.59555		7.49291	3.18818	1.08323		8.01414	2.96732	0.828779
276.5	4.99538	4.9029	1.58461		7.50524	3.19644	1.08774		8.00658	2.97026	0.814869
276.69	4.98414	4.89906	1.57898		7.53271	3.19692	1.09357		8.00811	2.98735	0.81675
276.88	4.98069	4.88814	1.58166		7.56715	3.19977	1.09094		8.0127	2.99689	0.831505
277.08	4.98305	4.88184	1.57045		7.61512	3.18921	1.07879		8.00828	2.99539	0.829031
277.28	4.97794	4.87475	1.5633		7.64518	3.19064	1.09052		7.98967	3.01438	0.838941
277.47	4.98588	4.87091	1.55096		7.6521	3.20311	1.07654		7.9847	2.99956	0.822058
277.66	4.97826	4.87853	1.54471		7.65609	3.20402	1.06974		7.98361	3.01226	0.812207
277.86	4.97493	4.86808	1.54821		7.63991	3.20561	1.06788		7.99474	2.99684	0.813326
278.05	4.97096	4.85604	1.55309		7.6535	3.21756	1.07476		7.99018	2.98571	0.816128
278.25	4.96513	4.85411	1.56294		7.64964	3.21546	1.09985		7.97134	2.97173	0.82147
278.44	4.95045	4.83833	1.56856		7.61899	3.21626	1.10963		7.96015	2.95081	0.835887
278.64	4.95613	4.84335	1.583		7.58996	3.22099	1.11334		7.95673	2.93619	0.845946
278.84	4.95039	4.82527	1.58936		7.5603	3.21311	1.12211		7.94972	2.9472	0.839414
279.03	4.94417	4.83271	1.62296		7.51512	3.21752	1.1419		7.92045	2.96377	0.858369
279.22	4.9467	4.82978	1.62768		7.49512	3.21299	1.13626		7.9405	2.93979	0.847396
279.42	4.92935	4.83524	1.64178		7.48155	3.21183	1.13889		7.94103	2.95813	0.85388
279.61	4.92565	4.81762	1.64672		7.47541	3.21874	1.14128		7.93562	2.95974	0.864667
279.81	4.92306	4.81236	1.63673		7.48447	3.22039	1.14675		7.92972	2.9643	0.860868
280	4.92079	4.81038	1.64372		7.45706	3.23798	1.15501		7.90789	2.983	0.86789
280.2	4.92717	4.81935	1.65831		7.44908	3.24413	1.15729		7.90637	2.98041	0.869023
280.39	4.93222	4.8206	1.6609		7.47102	3.24655	1.14374		7.89168	2.99274	0.861096
280.58	4.91508	4.81108	1.66599		7.48955	3.23932	1.14579		7.88085	2.9944	0.866813
280.78	4.90837	4.83103	1.66178		7.50917	3.2429	1.14404		7.86184	2.97756	0.870131
280.97	4.92006	4.82454	1.65905		7.53815	3.23136	1.13289		7.87559	2.96229	0.870657
281.17	4.92005	4.82896	1.65155		7.55431	3.24591	1.13908		7.86051	2.97019	0.885968
281.36	4.9375	4.81777	1.64331		7.57055	3.24941	1.13659		7.84614	2.95343	0.895264
281.55	4.92533	4.82377	1.64462		7.5612	3.25562	1.13225		7.83948	2.96179	0.884125
281.75	4.93186	4.82881	1.64911		7.55567	3.26013	1.12463		7.81584	2.97309	0.883893
281.95	4.92118	4.8273	1.63951		7.56594	3.24123	1.12472		7.82399	2.96433	0.886328
282.14	4.92	4.83119	1.62628		7.57765	3.23466	1.09879		7.82196	2.96299	0.873278
282.34	4.91417	4.82875	1.62377		7.55227	3.22282	1.10339		7.83412	2.95615	0.87372
282.53	4.9296	4.83545	1.61369		7.51632	3.22301	1.0968		7.81549	2.9523	0.870952
282.72	4.94472	4.83306	1.60719		7.48657	3.21633	1.0972		7.81584	2.94158	0.865705
282.92	4.9231	4.81267	1.59092		7.44917	3.22323	1.09386		7.79934	2.94177	0.854569
283.11	4.92486	4.8029	1.60262		7.42467	3.20655	1.08181		7.79037	2.92609	0.845263
283.3	4.90676	4.80201	1.61412		7.4145	3.19713	1.10066		7.79059	2.92923	0.843281
283.5	4.91786	4.79294	1.60518		7.42241	3.17615	1.09357		7.78716	2.91527	0.840369
283.7	4.90771	4.80083	1.602		7.41391	3.15866	1.09878		7.78165	2.89515	0.852009
283.89	4.91405	4.80524	1.6028		7.41104	3.16167	1.09438		7.77517	2.88889	0.848365
284.08	4.88569	4.79231	1.58667		7.41439	3.15945	1.10482		7.77278	2.88778	0.852109
284.28	4.86992	4.80175	1.58898		7.43744	3.15316	1.10634		7.75674	2.88778	0.856638
284.47	4.86239	4.80044	1.57133		7.47583	3.15893	1.09816		7.77386	2.89196	0.837013
284.67	4.84776	4.79027	1.56456		7.50249	3.1585	1.09081		7.76328	2.90075	0.838286
284.86	4.84956	4.80965	1.56611		7.55349	3.15778	1.09681		7.76413	2.89599	0.843615
285.06	4.8512	4.80594	1.57297		7.57253	3.1627	1.11709		7.76574	2.90156	0.850226
285.25	4.85649	4.80922	1.57088		7.57708	3.17161	1.11356		7.7631	2.91067	0.855104
285.45	4.85086	4.82166	1.57995		7.57912	3.18989	1.12847		7.75648	2.90452	0.864289
285.64	4.83882	4.80051	1.58173		7.59093	3.20919	1.12679		7.76144	2.91007	0.842188
285.83	4.84301	4.79449	1.58154		7.58421	3.21121	1.13716		7.76157	2.9045	0.847383
286.03	4.86144	4.80178	1.59435		7.55856	3.20992	1.13831		7.75895	2.89809	0.857318
286.22	4.8701	4.79815	1.58198		7.53122	3.23211	1.12548		7.7591	2.89549	0.855415
286.42	4.87817	4.80911	1.59676		7.50098	3.2398	1.13682		7.74292	2.89691	0.855553
286.61	4.87912	4.82429	1.61467		7.46198	3.24135	1.1465		7.74306	2.8927	0.860846
286.8	4.88216	4.81381	1.60976		7.4027	3.24465	1.13412		7.74477	2.89383	0.855942
287	4.8652	4.83401	1.59489		7.37818	3.25384	1.11639		7.73419	2.89431	0.847781
287.2	4.84919	4.83361	1.59488		7.35583	3.23785	1.11902		7.73045	2.88162	0.842533
287.39	4.84542	4.83835	1.60009		7.35525	3.22679	1.13011		7.72877	2.88537	0.840837
287.58	4.85431	4.82574	1.5998		7.3274	3.21408	1.123		7.7246	2.88737	0.853891
287.78	4.8473	4.8211	1.60213		7.34033	3.21466	1.11974		7.72378	2.88755	0.845498
287.98	4.85432	4.80597	1.61679		7.36711	3.21535	1.13226		7.71864	2.89781	0.86095
288.17	4.8468	4.80649	1.62585		7.37894	3.19669	1.13913		7.71212	2.89887	0.861329
288.36	4.82989	4.78549	1.6267		7.40749	3.16786	1.14986		7.72492	2.8951	0.873725
288.56	4.83056	4.776	1.62048		7.44013	3.16199	1.14577		7.72706	2.89316	0.870344
288.75	4.84229	4.7786	1.63089		7.4773	3.13444	1.16377		7.72835	2.88342	0.880578
288.95	4.8533	4.76068	1.63685		7.501	3.12594	1.16612		7.72617	2.88927	0.883484
289.14	4.85605	4.76072	1.64264		7.52564	3.13875	1.16369		7.73151	2.87806	0.883999
289.34	4.86212	4.74677	1.64873		7.52033	3.14874	1.15167		7.7221	2.88444	0.885569
289.53	4.85842	4.76836	1.6489		7.53683	3.14251	1.15948		7.71168	2.87481	0.877628
289.73	4.84389	4.77996	1.63519		7.52591	3.13244	1.14984		7.69861	2.87826	0.868063
289.92	4.8411	4.79575	1.62635		7.48879	3.1357	1.14526		7.69539	2.87285	0.851379
290.11	4.8381	4.79316	1.62926		7.47334	3.15337	1.14002		7.70442	2.86957	0.852524
290.31	4.84333	4.79431	1.62508		7.43903	3.16297	1.12784		7.69325	2.86409	0.839288
290.51	4.8465	4.78435	1.62596		7.39822	3.16634	1.12959		7.6937	2.86991	0.835294
290.7	4.84053	4.78326	1.62511		7.3681	3.19689	1.12268		7.6824	2.86864	0.823275
290.89	4.83714	4.78226	1.62989		7.34666	3.19262	1.13866		7.68227	2.85449	0.821732
291.09	4.84731	4.77268	1.62884		7.32889	3.1983	1.137		7.67617	2.85836	0.822343
291.28	4.84885	4.77762	1.63058		7.32052	3.18917	1.14117		7.67212	2.85091	0.823965
291.48	4.85074	4.7831	1.6337		7.31369	3.19948	1.13756		7.68724	2.84863	0.8286
291.67	4.86059	4.77802	1.63918		7.32066	3.20384	1.1401		7.69934	2.8448	0.833949
291.87	4.85282	4.7674	1.64263		7.34447	3.2101	1.14288		7.69308	2.84641	0.848027
292.06	4.88374	4.76101	1.64664		7.36379	3.20035	1.15076		7.6895	2.85157	0.843793
292.26	4.88	4.76571	1.63653		7.39316	3.19381	1.13777		7.69752	2.85196	0.84135
292.45	4.87378	4.76755	1.64625		7.42612	3.18074	1.14345		7.69292	2.85323	0.851197
292.65	4.8703	4.76299	1.64233		7.45425	3.16507	1.13916		7.69501	2.84284	0.852574
292.84	4.86918	4.76364	1.64133		7.45802	3.15405	1.12807		7.69447	2.85295	0.855817
293.03	4.86179	4.78296	1.63137		7.46001	3.12231	1.12569		7.68379	2.85084	0.859165
293.23	4.85789	4.77363	1.60595		7.46976	3.11524	1.12017		7.70091	2.84043	0.855461
293.43	4.84896	4.76783	1.61399		7.48501	3.10519	1.12154		7.69761	2.8471	0.861596
293.62	4.85557	4.7538	1.60784		7.47722	3.11447	1.12563		7.68915	2.8405	0.857512
293.81	4.8435	4.76222	1.59536		7.44651	3.11324	1.12082		7.69853	2.84803	0.833377
294	4.82315	4.75691	1.58097		7.41701	3.10037	1.11604		7.68791	2.84928	0.834232
294.2	4.82023	4.75772	1.60107		7.37677	3.1072	1.12935		7.67327	2.85767	0.851998
294.4	4.81014	4.74736	1.59319		7.33873	3.11189	1.13163		7.68102	2.85101	0.858344
294.59	4.79665	4.75565	1.59994		7.3024	3.10367	1.14796		7.69341	2.86629	0.852747
294.78	4.78062	4.76325	1.60002		7.29244	3.11568	1.15477		7.69666	2.86602	0.861678
294.98	4.77834	4.73501	1.59489		7.28364	3.13309	1.14918		7.69339	2.87131	0.859735
295.17	4.77462	4.74988	1.60244		7.27105	3.13612	1.15784		7.67623	2.87909	0.862181
295.37	4.77722	4.7459	1.59837		7.25716	3.14561	1.15768		7.6644	2.87902	0.859394
295.56	4.77142	4.74369	1.60183		7.27122	3.13092	1.14782		7.6519	2.88844	0.864955
295.76	4.77403	4.73581	1.62457		7.29171	3.12394	1.15867		7.64821	2.87198	0.885513
295.95	4.76612	4.74587	1.62812		7.32201	3.13246	1.16024		7.65749	2.85691	0.877568
296.15	4.76634	4.73916	1.63101		7.34748	3.11889	1.16241		7.66003	2.84575	0.86747
296.34	4.77206	4.74534	1.62735		7.39421	3.12244	1.16002		7.65477	2.83515	0.855229
296.54	4.77666	4.73482	1.61744		7.42581	3.13612	1.14965		7.63624	2.83488	0.866733
296.73	4.78745	4.72954	1.62094		7.44029	3.11867	1.13599		7.62042	2.84158	0.856851
296.93	4.79256	4.73867	1.63607		7.44154	3.11795	1.14882		7.63453	2.85081	0.855615
297.12	4.79458	4.7271	1.64427		7.44722	3.11481	1.14658		7.63605	2.87118	0.86274
297.32	4.80355	4.73569	1.64291		7.44715	3.10065	1.16075		7.64354	2.87314	0.870555
297.51	4.79929	4.73697	1.64289		7.41253	3.09311	1.16338		7.64115	2.87145	0.859557
297.71	4.81022	4.74364	1.62081		7.38538	3.09082	1.15088		7.63937	2.87243	0.84561
297.9	4.82474	4.73693	1.60989		7.35119	3.07931	1.13191		7.63435	2.87211	0.839646
298.09	4.82383	4.7362	1.60228		7.32709	3.09753	1.13441		7.63833	2.86803	0.849951
298.29	4.82838	4.73727	1.60785		7.27536	3.08907	1.13472		7.63253	2.87382	0.85447
298.49	4.83664	4.7348	1.60508		7.24953	3.08263	1.12606		7.62969	2.8756	0.841856
298.68	4.83982	4.73512	1.59142		7.22797	3.09956	1.13259		7.63817	2.87402	0.838589
298.87	4.83463	4.73743	1.59487		7.20928	3.10231	1.12901		7.62605	2.8636	0.844264
299.07	4.83059	4.73831	1.60261		7.201	3.09461	1.13562		7.63641	2.84138	0.849824
299.26	4.83342	4.72135	1.60877		7.19048	3.09286	1.12662		7.6298	2.83806	0.84555
299.46	4.84975	4.71908	1.62541		7.21802	3.11318	1.13732		7.64447	2.8484	0.852073
299.65	4.84823	4.71971	1.63337		7.23621	3.1197	1.13127		7.6273	2.84548	0.853557
299.85	4.82825	4.72908	1.65342		7.25696	3.13241	1.15167		7.61454	2.85177	0.869569
300.04	4.82853	4.73252	1.65939		7.29574	3.13693	1.14941		7.61216	2.85563	0.870316
300.23	4.81718	4.73567	1.65436		7.34082	3.14525	1.15377		7.60539	2.85818	0.879206
300.43	4.80642	4.74285	1.66172		7.35358	3.14887	1.16668		7.60895	2.8402	0.890928
300.62	4.794	4.74071	1.67332		7.37172	3.1443	1.16936		7.60963	2.82794	0.903175
300.82	4.79974	4.71397	1.66857		7.37508	3.13536	1.17122		7.61509	2.82393	0.90247
301.01	4.80003	4.70603	1.65374		7.36519	3.13351	1.16127		7.61362	2.82849	0.887946
301.21	4.77366	4.70666	1.63764		7.36719	3.13292	1.1601		7.61488	2.82259	0.883152
301.4	4.75829	4.7169	1.63901		7.3384	3.12841	1.16038		7.61097	2.80868	0.900579
301.6	4.73959	4.70319	1.64159		7.30991	3.12456	1.17328		7.62898	2.82253	0.902135
301.79	4.73952	4.70085	1.63577		7.27801	3.11335	1.1691		7.65236	2.82784	0.900135
301.99	4.74104	4.71403	1.64395		7.22242	3.09763	1.17979		7.65623	2.83784	0.909706
302.18	4.74656	4.70967	1.64631		7.17727	3.09955	1.16936		7.65993	2.83919	0.899078
302.37	4.73733	4.70221	1.64402		7.159	3.08585	1.16382		7.67245	2.84737	0.896018
302.57	4.73693	4.69113	1.63287		7.14191	3.07583	1.16004		7.67676	2.85022	0.875582
302.77	4.72653	4.71718	1.64725		7.14375	3.07778	1.17089		7.66881	2.85771	0.886584
302.96	4.71686	4.73094	1.64573		7.14492	3.09014	1.16359		7.65407	2.85258	0.887808
303.15	4.73226	4.73224	1.64508		7.15336	3.09759	1.15785		7.65444	2.85325	0.885895
303.35	4.73099	4.73004	1.62949		7.17193	3.08658	1.15307		7.65262	2.86431	0.878137
303.54	4.72673	4.73352	1.62915		7.20567	3.07674	1.15363		7.65093	2.84424	0.89747
303.74	4.73235	4.72274	1.62532		7.24246	3.07944	1.15156		7.63192	2.83168	0.895206
303.93	4.72546	4.70092	1.60862		7.29136	3.07505	1.13843		7.61586	2.81449	0.873103
304.12	4.7201	4.70486	1.60857		7.31449	3.07326	1.14624		7.60587	2.81687	0.874142
304.32	4.72778	4.71889	1.61558		7.33021	3.07513	1.15031		7.59762	2.81572	0.871466
304.51	4.74745	4.72518	1.62895		7.33781	3.08577	1.15492		7.59514	2.81368	0.888116
304.71	4.75444	4.70966	1.60286		7.3415	3.09433	1.1378		7.60121	2.81429	0.876571
304.9	4.7603	4.70658	1.61493		7.34765	3.07565	1.15136		7.59546	2.81959	0.882098
305.1	4.75934	4.71421	1.61312		7.3525	3.07945	1.15793		7.58216	2.81646	0.886046
305.29	4.75945	4.70767	1.61125		7.33733	3.08642	1.15383		7.57621	2.79258	0.884845
305.48	4.76109	4.70323	1.60499		7.31004	3.08636	1.14484		7.56459	2.79714	0.874609
305.68	4.7595	4.69558	1.60407		7.27593	3.07133	1.15277		7.56529	2.80493	0.880999
305.87	4.77147	4.71818	1.5934		7.21535	3.06988	1.14783		7.56224	2.81105	0.881307
306.07	4.76917	4.71578	1.6024		7.17488	3.05413	1.14419		7.57509	2.81113	0.88515
306.26	4.76676	4.70773	1.58635		7.16184	3.06106	1.13326		7.56887	2.81489	0.884183
306.46	4.75438	4.71758	1.57815		7.16117	3.04962	1.13104		7.55041	2.82185	0.884297
306.65	4.74556	4.73471	1.59227		7.15045	3.05002	1.14516		7.54712	2.81399	0.886019
306.85	4.7488	4.73243	1.59408		7.13809	3.05875	1.14151		7.54488	2.80302	0.894134
307.04	4.74578	4.73046	1.61834		7.12607	3.05869	1.14613		7.53918	2.80346	0.902241
307.24	4.73649	4.73628	1.62517		7.15578	3.05402	1.14443		7.52976	2.81484	0.902413
307.43	4.75583	4.74179	1.63793		7.18194	3.05273	1.15737		7.50899	2.82141	0.893966
307.63	4.75343	4.74686	1.65044		7.221	3.07615	1.15878		7.50418	2.8314	0.893017
307.82	4.73228	4.72471	1.65341		7.27121	3.07769	1.16015		7.49259	2.83004	0.877737
308.01	4.73027	4.72817	1.6413		7.30846	3.08358	1.14644		7.47642	2.82275	0.864317
308.21	4.72462	4.73032	1.65694		7.32395	3.08483	1.15562		7.45214	2.81503	0.871326
308.4	4.71563	4.71907	1.66218		7.32882	3.07836	1.16907		7.43495	2.80463	0.866377
308.6	4.7187	4.70401	1.66145		7.32933	3.07604	1.16231		7.40572	2.80874	0.861423
308.79	4.71126	4.70003	1.65379		7.33692	3.08329	1.16483		7.38615	2.81305	0.841737
308.99	4.69994	4.70297	1.63358		7.33152	3.09266	1.15189		7.37259	2.81352	0.832463
