# Supplementary material for: Development of R7BP inhibitors through cross-linking coupled mass spectrometry and integrated modeling
Source: Commun Biol. 2019 Sep 13;2:338. doi: 10.1038/s42003-019-0585-1 (PMC6744478; doi:10.1038/s42003-019-0585-1)
Supplement: Supplementary file 5 — Supplementary Data 3 [file 42003_2019_585_MOESM5_ESM.xlsx]

## Sheet: Sheet1
Time (Seconds)	CaSR ab				ab38				ab150				ab186
0	2.22045e-12	2.22045e-12	4.44089e-12		0	4.44089e-12	4.44089e-12		6.66134e-12	-1.11022e-12	4.44089e-12		3.55271e-11	4.44089e-12	-1.1102e-12
0.2	-0.0245509	-0.0137363	-0.00607866		-0.0144072	-0.0206827	-0.00946093		-0.0294437	-0.0166929	0.012504		-0.0190304	-0.00537897	-0.00537041
0.41	-0.047642	-0.027113	-0.00770651		-0.0505194	-0.0267543	-0.00405484		-0.0571879	-0.0175113	0.020336		-0.0453044	-0.0076716	-0.0119579
0.62	-0.06397	-0.0312451	-0.00174277		-0.0574664	-0.0227813	-0.00644977		-0.0694884	-0.0160985	0.0232318		-0.042126	-0.022601	-0.00501867
0.82	-0.0878476	-0.0357959	0.00801267		-0.0789333	-0.0304216	0.00286669		-0.0901026	-0.0227006	0.0236789		-0.0524479	-0.0295546	-0.00391154
1.02	-0.115374	-0.0295787	0.0116045		-0.0928178	-0.0127716	-0.0024977		-0.0982909	-0.0203716	0.0152675		-0.0653119	-0.0314712	-0.0237915
1.23	-0.134091	-0.0324027	0.0128245		-0.096731	-0.0156583	-0.00699654		-0.0939152	-0.022958	0.0119821		-0.0704564	-0.0331837	-0.0187012
1.44	-0.137007	-0.0241812	0.0256235		-0.0728127	-0.0143403	-0.00690588		-0.086381	-0.0166561	0.00264896		-0.0720089	-0.0220693	-0.0211969
1.64	-0.127271	-0.0245024	0.0116443		-0.0697873	-0.0150065	-0.0198149		-0.0744771	-0.0239957	-0.0199498		-0.0725122	-0.0192021	-0.0299814
1.84	-0.114378	-0.0157779	0.0165463		-0.0613947	-0.0145375	-0.0053308		-0.055409	-0.00741933	0.00181409		-0.0555691	-0.0105685	-0.022379
2.05	-0.112222	-0.0164666	0.0284587		-0.054421	-0.00771933	0.00472012		-0.0163718	-0.00627417	0.0118793		-0.0546576	0.0022367	-0.0143912
2.25	-0.0896692	-0.0196084	0.0157789		-0.0351617	0.000587706	0.00906548		0.00991306	-0.0170811	-0.00252088		-0.0295773	0.000549264	-0.010878
2.46	-0.0732752	-0.0164425	0.00624253		-0.019914	-0.00673924	0.00840026		0.0173412	-0.028082	-0.00205954		-0.0153833	-0.0106694	-0.00515951
2.66	-0.0613654	-0.00780329	-0.00701883		-0.0279655	0.000232623	0.00336078		0.0287858	-0.0170586	-0.0171637		-0.0166076	0.00219165	-0.0126785
2.87	-0.0361943	-0.0157748	-0.00302893		-0.019435	0.00646306	-0.00119645		0.0472323	-0.0131306	-0.0204256		-0.00290009	0.00454046	-0.011718
3.08	-0.00685794	-0.0208737	-0.0180847		0.00522028	-0.0068387	-0.0136869		0.0539095	-0.0138119	-0.0273945		0.00547129	-0.004389	-0.00798098
3.28	0.0126989	-0.0247273	-0.00296737		0.0146192	0.00381566	-0.00229233		0.0379761	-0.00576724	-0.0248952		0.00385536	0.000879142	-0.00481368
3.48	0.0166976	-0.0250517	-0.00878911		0.0079279	0.00171205	-0.00033634		0.0250015	-0.00938393	-0.0220196		-0.00279206	-0.00332449	-0.0045235
3.69	0.0160165	-0.0176311	-0.0181329		-0.000947033	0.0159812	-0.00850023		0.00564925	0.00104454	-0.0280696		-0.0079798	0.00547919	-0.0191811
3.9	-0.00371832	-0.00031353	-0.0257842		-0.0163474	0.0209812	-0.0159223		-0.0337558	0.00881933	-0.0459675		-0.0441632	0.0155122	-0.0245385
4.1	-0.00123511	0.00881052	-0.0374076		-0.00910324	0.0191512	-0.0373588		-0.0654591	0.0298214	-0.0544721		-0.0371433	0.00811313	-0.0400037
4.3	-0.0252445	0.0108036	-0.0420654		-0.0263213	0.0108293	-0.0452291		-0.0858861	0.0418345	-0.0627833		-0.0593085	0.00965331	-0.0541781
4.51	-0.0554656	0.00851703	-0.0512457		-0.030027	0.0128395	-0.0518236		-0.0979554	0.0457302	-0.0731389		-0.0770487	0.0164293	-0.0562953
4.72	-0.0698046	0.00660132	-0.0399818		-0.0307004	0.00321304	-0.0437306		-0.119923	0.0441654	-0.0649559		-0.0739579	0.00269274	-0.0414973
4.92	-0.0885417	0.0229627	-0.0540167		-0.03455	0.00979691	-0.0557817		-0.137717	0.0592454	-0.0744298		-0.0864832	0.00939674	-0.0444573
5.12	-0.109688	0.0208162	-0.0471903		-0.0558678	0.0217386	-0.0417012		-0.130107	0.0571149	-0.0658156		-0.0943525	0.00917018	-0.0359482
5.33	-0.137044	0.0118218	-0.0602124		-0.0661526	0.0152767	-0.0537957		-0.114439	0.0586084	-0.0571605		-0.094091	0.00581382	-0.047475
5.52	-0.130937	0.00488613	-0.0506485		-0.061438	0.019763	-0.0535919		-0.0914604	0.0614524	-0.039583		-0.0848051	0.00670755	-0.0403416
5.73	-0.134079	-0.0153059	-0.0347145		-0.0539024	0.0119894	-0.0384122		-0.0718434	0.0579816	-0.0227199		-0.0802494	-0.00371418	-0.0168788
5.95	-0.115095	-0.0350077	-0.0122025		-0.0409144	0.000866118	-0.0373226		-0.035566	0.0431985	-0.0227999		-0.057453	-0.015824	-0.00703485
6.15	-0.114902	-0.055184	0.00119306		-0.0340249	-0.0127679	-0.0260283		-0.0104651	0.0226626	-0.0247738		-0.0582091	-0.0206753	0.00140344
6.36	-0.0943919	-0.0443941	0.0150765		-0.00896142	-0.00225413	-0.0143657		0.01336	0.0280142	-0.00249698		-0.0473653	-0.0227622	0.0212853
6.56	-0.0586832	-0.0429017	0.00862958		0.00480342	0.00548451	-0.0343269		0.028627	0.0325713	-0.012289		-0.033547	-0.0231836	0.0134741
6.77	-0.0500391	-0.0455351	-0.0054611		0.0112885	0.00679622	-0.0461293		0.0311151	0.0209901	-0.0231496		-0.040828	-0.0240487	-0.00930638
6.97	-0.0324716	-0.0588109	-0.00961926		0.0117419	-0.00496427	-0.0432641		0.0415364	0.00706264	-0.00451041		-0.041572	-0.0373657	-0.0131644
7.18	-0.00957094	-0.0429827	-0.0127608		0.0299566	-0.00279283	-0.053122		0.0379928	0.0119021	-0.00688204		-0.0269256	-0.0313763	-0.0174552
7.38	0.0178406	-0.0332383	-0.0164322		0.0352625	-0.00790967	-0.0653177		0.031431	0.0137629	-0.0271342		-0.0301752	-0.0270027	-0.0255929
7.59	0.00469187	-0.0268316	-0.0355807		0.0207186	-0.00792715	-0.0625017		0.00143916	0.00528538	-0.0335644		-0.045777	-0.0343336	-0.0342021
7.79	0.00433085	-0.0231155	-0.0402318		0.0121451	-0.00630054	-0.0612713		-0.0272761	-0.00267552	-0.0298141		-0.0592482	-0.0227378	-0.0467348
8	9.7742e-05	-0.0102271	-0.0614022		0.0026123	-0.00248596	-0.0728869		-0.0522623	-0.00384706	-0.034914		-0.065687	-0.0219203	-0.0617474
8.21	-0.0203933	-0.00074611	-0.0750524		-0.0171559	0.0141222	-0.0834825		-0.0960514	0.00072787	-0.0267141		-0.0807406	-0.0194601	-0.0645206
8.41	-0.0389975	-0.0122051	-0.0741207		-0.0531507	0.0149821	-0.0866378		-0.132058	0.00225943	-0.0388878		-0.102122	-0.0208991	-0.0675367
8.61	-0.0791606	-0.00659387	-0.0595514		-0.0811094	0.0252157	-0.0626646		-0.147754	0.00619297	-0.0266378		-0.127286	-0.0179005	-0.0577949
8.82	-0.0941239	-0.0090321	-0.0742316		-0.0937414	0.0192711	-0.0774398		-0.159202	0.0153918	-0.0406979		-0.146443	-0.010276	-0.0683136
9.02	-0.113335	-0.00281326	-0.0502873		-0.0975901	0.0172933	-0.0793336		-0.174079	0.0231717	-0.0464373		-0.148543	-0.0096162	-0.0651742
9.23	-0.154325	-0.0187645	-0.0604569		-0.110796	0.0033143	-0.0856288		-0.187024	0.0198212	-0.0624233		-0.174643	-0.0145705	-0.0809906
9.44	-0.171996	-0.0264381	-0.0716944		-0.109695	0.00729008	-0.0886256		-0.186573	0.0112655	-0.0522608		-0.164722	-0.0219192	-0.0835035
9.64	-0.158944	-0.0276701	-0.0699869		-0.0989101	0.00812102	-0.10955		-0.157301	0.00667997	-0.0615987		-0.141278	-0.031432	-0.0954995
9.85	-0.173059	-0.0300795	-0.0752811		-0.101877	0.0116932	-0.120982		-0.146035	0.0127576	-0.0686585		-0.145352	-0.0424583	-0.0957219
10.05	-0.176343	-0.0461269	-0.0740266		-0.0987745	0.0178083	-0.115956		-0.128405	0.0183435	-0.060369		-0.141201	-0.0465225	-0.0913222
10.26	-0.145666	-0.0444206	-0.0700185		-0.0817169	0.0109269	-0.106402		-0.0858453	0.0240031	-0.0622982		-0.11427	-0.034197	-0.0821852
10.46	-0.122598	-0.0320337	-0.0771501		-0.0592924	0.0211652	-0.114053		-0.051124	0.0278129	-0.058666		-0.0885511	-0.0259261	-0.0865377
10.66	-0.0872122	-0.024361	-0.0710794		-0.0394209	0.00933455	-0.123078		-0.0349464	0.0284252	-0.0719518		-0.0570985	-0.019458	-0.0917639
10.87	-0.0632088	-0.024657	-0.0623445		-0.0304527	0.00156996	-0.111142		-0.0183667	0.0211566	-0.0483962		-0.040412	-0.0280019	-0.0833844
11.08	-0.0454584	-0.0333426	-0.0820427		-0.0333685	0.0012306	-0.12053		-0.0137817	0.00351359	-0.0588623		-0.0424932	-0.0309187	-0.0890133
11.28	-0.0105649	-0.0356084	-0.0872856		-0.0213365	-0.00125343	-0.110733		-0.0077197	0.00484081	-0.0607149		-0.024299	-0.0292877	-0.0826619
11.48	0.0050506	-0.0302576	-0.078348		-0.0264226	0.00123845	-0.0981176		-0.011694	0.00752578	-0.0723904		-0.0422279	-0.0161513	-0.0812501
11.69	0.00198269	-0.0474286	-0.086106		-0.0337128	-0.020149	-0.0908422		-0.0358491	0.00112379	-0.082318		-0.0612731	-0.0204999	-0.0807561
11.89	0.00793478	-0.0505307	-0.0906572		-0.0308042	-0.0248135	-0.0991976		-0.0376859	-0.00147375	-0.0878937		-0.0681029	-0.0200539	-0.0893459
12.11	-0.00113464	-0.0399728	-0.0833268		-0.0337492	-0.0250548	-0.0955972		-0.0782773	-1.92612e-05	-0.0892375		-0.093318	-0.021167	-0.0829901
12.32	-0.0276509	-0.0316129	-0.0965497		-0.055957	-0.0282231	-0.110124		-0.11851	-0.00343533	-0.109314		-0.113585	-0.0274118	-0.100073
12.52	-0.0613134	-0.0506332	-0.0973144		-0.0717682	-0.0425295	-0.101584		-0.141194	-0.019447	-0.108532		-0.140648	-0.0409198	-0.110168
12.72	-0.0852747	-0.0600493	-0.113652		-0.0854874	-0.044479	-0.106122		-0.155143	-0.021122	-0.109738		-0.159771	-0.0426709	-0.114903
12.93	-0.111289	-0.048036	-0.112288		-0.0923256	-0.0358754	-0.110702		-0.170468	-0.0157937	-0.123001		-0.154561	-0.0300593	-0.117037
13.14	-0.142948	-0.0464821	-0.135021		-0.0894355	-0.0297964	-0.110384		-0.169767	-0.016673	-0.139636		-0.161675	-0.0223149	-0.128197
13.34	-0.18146	-0.0406917	-0.122725		-0.0965241	-0.018193	-0.105654		-0.179832	-0.0258806	-0.122715		-0.17421	-0.0257311	-0.128232
13.54	-0.198749	-0.040457	-0.115253		-0.101628	-0.0275191	-0.10232		-0.171618	-0.0191188	-0.118578		-0.160448	-0.0384189	-0.117518
13.75	-0.205159	-0.0180025	-0.109029		-0.0935716	-0.0066155	-0.110738		-0.1593	0.00146664	-0.12289		-0.151495	-0.0139007	-0.12139
13.95	-0.188322	0.00351518	-0.111156		-0.071075	-0.0103136	-0.109689		-0.138186	0.00104945	-0.131712		-0.121276	-0.0194133	-0.118134
14.16	-0.171999	0.0021147	-0.119316		-0.0473686	-0.00966613	-0.108634		-0.0994243	0.000517056	-0.129331		-0.0891494	-0.011165	-0.114468
14.37	-0.145225	0.00587677	-0.104484		-0.0163509	0.00399583	-0.0988288		-0.0539606	0.00520801	-0.119439		-0.0640211	-0.00292708	-0.112619
14.57	-0.120139	0.0130906	-0.108059		-0.00134702	-0.000808	-0.102476		-0.0390135	0.00614298	-0.118621		-0.0323032	0.00366861	-0.109474
14.77	-0.112567	0.00165494	-0.102677		0.0017326	-0.00419592	-0.104963		-0.0300276	-0.00445117	-0.111817		-0.032273	-0.00960091	-0.113246
14.98	-0.0972201	-0.012281	-0.105738		0.00791213	0.000492277	-0.105941		-0.0253967	-0.00804045	-0.116272		-0.0411225	-0.00476659	-0.113576
15.18	-0.0644624	-0.009676	-0.0820868		0.0118315	-0.0061593	-0.102858		-0.0212201	0.00244912	-0.0873245		-0.0386957	-0.00679139	-0.104651
15.38	-0.0137471	-0.00932349	-0.0954234		0.015011	-0.0136223	-0.117265		-0.0195806	0.0185725	-0.0888389		-0.0275171	-0.00667974	-0.113421
15.59	0.0111702	-0.0224457	-0.0910283		0.0184189	-0.0133877	-0.113808		-0.0306008	0.00475465	-0.0755235		-0.0326613	-0.00300035	-0.109834
15.79	0.0135964	-0.0186706	-0.0947119		0.00986265	-0.0165574	-0.104484		-0.0481361	0.0106136	-0.0682184		-0.0458103	-0.00224773	-0.111631
16	-0.00582739	-0.0230276	-0.101286		-0.00219164	-0.0127181	-0.11117		-0.072532	0.00744065	-0.0594993		-0.0505892	0.00305132	-0.119492
16.21	-0.0108053	-0.0223505	-0.105657		-0.0263804	-0.0189694	-0.111317		-0.104057	0.00438811	-0.0737321		-0.0672883	0.000958378	-0.131216
16.41	-0.0280571	-0.0336276	-0.133835		-0.0468631	-0.0284328	-0.132736		-0.138232	0.00213977	-0.0967927		-0.0903958	-0.00963268	-0.147748
16.62	-0.0555393	-0.0255634	-0.127749		-0.0653327	-0.0160749	-0.150612		-0.160655	0.00728326	-0.10755		-0.114052	-0.00258004	-0.148463
16.82	-0.0632076	-0.00811584	-0.132253		-0.0648876	-0.00456542	-0.153506		-0.166728	0.0136515	-0.108368		-0.112822	0.0124343	-0.149486
17.02	-0.0789851	-0.0214265	-0.134246		-0.0644031	-0.0130032	-0.152389		-0.180269	0.0168271	-0.112346		-0.10759	-0.00601588	-0.140473
17.23	-0.11632	-0.00792121	-0.135726		-0.0687819	-0.00598629	-0.142102		-0.186276	0.0258847	-0.129383		-0.101579	0.000641211	-0.140568
17.43	-0.145503	-0.00012432	-0.132693		-0.067224	0.00852813	-0.144779		-0.169032	0.0203826	-0.137921		-0.09978	0.0118441	-0.137386
17.64	-0.16136	0.0209841	-0.159258		-0.0573634	0.0194432	-0.152237		-0.156289	0.0265009	-0.147328		-0.0953609	0.00464345	-0.154794
17.85	-0.155413	0.0210772	-0.162643		-0.0481563	0.0228138	-0.155981		-0.131565	0.0219956	-0.159599		-0.0862844	-0.00927537	-0.149187
18.05	-0.144556	0.0193548	-0.161112		-0.042199	0.0110648	-0.149529		-0.113131	0.0178184	-0.16531		-0.081921	-0.0150024	-0.151344
18.26	-0.131089	0.0163555	-0.164569		-0.0259643	0.00631157	-0.165173		-0.0769921	0.0171518	-0.160198		-0.0559274	-0.0174125	-0.15147
18.46	-0.116566	0.0279097	-0.142859		-0.00951824	0.0166278	-0.156949		-0.0572461	0.0219735	-0.145362		-0.0466185	-0.00165446	-0.130435
18.67	-0.0798019	0.0175946	-0.156518		0.013237	-0.00568342	-0.137165		-0.0448199	0.0281563	-0.147872		-0.0417973	-0.00980451	-0.124522
18.87	-0.0671428	0.0012564	-0.165539		0.0141145	-0.0131688	-0.126592		-0.042924	0.0218901	-0.14277		-0.0329221	-0.0270993	-0.121863
19.08	-0.0541406	0.0278134	-0.178351		0.014573	0.00358741	-0.141088		-0.0247878	0.0193432	-0.14854		-0.0326246	-0.0100203	-0.1254
19.29	-0.0198774	0.0108782	-0.183778		0.0216931	0.00650755	-0.151968		-0.0209541	0.00414041	-0.138805		-0.0219683	-0.0145118	-0.125194
19.49	0.00613688	-0.0140605	-0.177169		0.0246757	-0.0167649	-0.13904		-0.0329422	-0.00873424	-0.138002		-0.0232363	-0.0360491	-0.126774
19.69	0.00457211	-0.0187422	-0.176735		0.0141195	-0.0286899	-0.150027		-0.0497968	-0.00663298	-0.143848		-0.0326992	-0.016593	-0.131327
19.9	-0.00707411	-0.0322172	-0.182036		-0.00768909	-0.0442647	-0.154409		-0.079735	-0.0268488	-0.140842		-0.0445783	-0.0172178	-0.121559
20.1	-0.010178	-0.0362638	-0.17656		-0.0197766	-0.0457669	-0.146752		-0.118791	-0.0198801	-0.12851		-0.062704	-0.0236645	-0.111676
20.31	-0.0317979	-0.0271752	-0.169925		-0.0382807	-0.033995	-0.139152		-0.154833	-0.00908957	-0.133424		-0.0878001	-0.0126438	-0.107455
20.51	-0.0598973	-0.0483314	-0.170187		-0.0639217	-0.0555184	-0.127452		-0.177097	-0.00955815	-0.125546		-0.111501	-0.0322847	-0.108898
20.71	-0.0836461	-0.0388222	-0.160585		-0.0880036	-0.034571	-0.141712		-0.18869	0.000413942	-0.130795		-0.120164	-0.0198574	-0.120387
20.92	-0.105278	-0.0232107	-0.151942		-0.0950639	-0.0302115	-0.157538		-0.209812	0.0250969	-0.143324		-0.136519	-0.0043866	-0.13514
21.13	-0.128103	-0.0258578	-0.137384		-0.112037	-0.0458149	-0.152451		-0.229654	0.0237898	-0.139235		-0.147779	-0.0137182	-0.148121
21.33	-0.172493	-0.0228751	-0.143639		-0.127435	-0.0465675	-0.142331		-0.252475	0.0377932	-0.146734		-0.16744	-0.0168085	-0.143031
21.54	-0.20102	-0.0108443	-0.158681		-0.145852	-0.0388094	-0.156393		-0.256882	0.0479031	-0.146456		-0.169685	-0.00810223	-0.144739
21.74	-0.203021	-0.0123252	-0.158392		-0.143674	-0.0231154	-0.1645		-0.239732	0.0498705	-0.149452		-0.171591	-0.0116727	-0.136087
21.95	-0.210853	-0.00905402	-0.156894		-0.136874	-0.0215913	-0.160761		-0.230894	0.0550888	-0.149916		-0.170961	-0.0075365	-0.142135
22.15	-0.221308	-0.00384167	-0.162552		-0.139216	-0.0160678	-0.186051		-0.202409	0.0578435	-0.159238		-0.176792	-0.00556734	-0.145998
22.36	-0.2327	-0.00794101	-0.169117		-0.13151	-0.0260555	-0.185418		-0.180078	0.0427093	-0.16157		-0.170988	-0.0134392	-0.138303
22.56	-0.246736	0.0119208	-0.169459		-0.138905	-0.00436378	-0.187108		-0.179394	0.049026	-0.158443		-0.176441	0.00340764	-0.131018
22.77	-0.261439	0.0065647	-0.184492		-0.155633	-0.0200295	-0.183316		-0.196983	0.0222194	-0.147458		-0.197566	-0.0106255	-0.122097
22.98	-0.270679	0.00196642	-0.18126		-0.171136	-0.0167693	-0.170892		-0.20743	0.00322518	-0.138212		-0.22416	-0.0125175	-0.0926858
23.18	-0.268818	-0.00300265	-0.189905		-0.184945	-0.00836623	-0.163367		-0.21887	0.0122702	-0.121797		-0.24965	-0.0119726	-0.0809853
23.39	-0.261543	0.00847111	-0.182141		-0.200048	-0.00814987	-0.185056		-0.23073	0.0110291	-0.120546		-0.269733	-0.00457771	-0.0792585
23.59	-0.270314	0.0195451	-0.178521		-0.219267	-0.00886658	-0.174925		-0.264779	0.0143331	-0.126391		-0.305288	-0.0055872	-0.0669468
23.8	-0.308097	0.00417971	-0.169164		-0.247492	-0.0191086	-0.174515		-0.323386	0.00847116	-0.130525		-0.340575	-0.0219248	-0.05626
24	-0.341237	0.0117449	-0.161039		-0.282331	-0.0122005	-0.174594		-0.382003	0.0203038	-0.124898		-0.374783	-0.0204228	-0.0484754
24.21	-0.375928	0.0122729	-0.159923		-0.33588	0.00975324	-0.160503		-0.454259	0.0219285	-0.125242		-0.421183	-0.010769	-0.0443441
24.42	-0.404095	0.0115085	-0.169972		-0.385378	0.0179199	-0.176109		-0.521746	0.0244303	-0.126709		-0.471737	-0.00433963	-0.047975
24.62	-0.425447	0.00182817	-0.168847		-0.417466	0.00810172	-0.179786		-0.563596	0.020891	-0.128148		-0.497499	-0.0133198	-0.0413035
24.83	-0.467268	-0.00060911	-0.160357		-0.442246	0.00124983	-0.176903		-0.596646	0.020383	-0.138138		-0.518661	-0.00481607	-0.0383314
25.03	-0.50003	0.00233181	-0.172077		-0.47619	0.000310052	-0.176145		-0.612121	0.0216049	-0.126264		-0.534269	-0.00021927	-0.0480341
25.24	-0.555051	-0.00969739	-0.161659		-0.504404	-0.00676776	-0.172985		-0.648713	0.00241756	-0.122739		-0.570246	-0.00188048	-0.0372887
25.44	-0.598122	-0.0209456	-0.174917		-0.537198	-0.0196578	-0.163284		-0.671053	-0.00526347	-0.125835		-0.598236	-0.0182292	-0.0392991
25.65	-0.634308	-0.0367154	-0.173605		-0.572274	-0.0236757	-0.175635		-0.685923	-0.0061583	-0.118892		-0.629831	-0.0181821	-0.0358019
25.85	-0.645452	-0.0299807	-0.179339		-0.603495	-0.0307218	-0.168264		-0.688674	-0.00475542	-0.1058		-0.648988	-0.00483182	-0.0428238
26.06	-0.657022	-0.0225075	-0.177152		-0.625348	-0.0277079	-0.16035		-0.675991	-0.00291154	-0.104253		-0.6757	-0.0024788	-0.0317991
26.26	-0.667636	-0.0292138	-0.184805		-0.633549	-0.0643332	-0.16204		-0.661779	-0.018177	-0.107697		-0.699015	-0.0205669	-0.0356204
26.47	-0.674064	-0.0342027	-0.183233		-0.652001	-0.0789119	-0.142159		-0.650117	-0.0145671	-0.0973534		-0.718568	-0.0327208	-0.0264432
26.67	-0.696808	-0.0322472	-0.195774		-0.681552	-0.0902314	-0.161449		-0.666786	-0.0324785	-0.0998194		-0.757116	-0.03711	-0.0418311
26.88	-0.695002	-0.041196	-0.203947		-0.719035	-0.0850783	-0.165594		-0.681259	-0.0271142	-0.0891527		-0.795905	-0.0439222	-0.0329756
27.08	-0.697626	-0.0399968	-0.198111		-0.754567	-0.0882747	-0.170776		-0.703663	-0.0319098	-0.0915046		-0.826742	-0.0520212	-0.0268119
27.28	-0.703195	-0.0223062	-0.225325		-0.791842	-0.0962145	-0.190889		-0.711366	-0.0160611	-0.105186		-0.866032	-0.0468131	-0.0373374
27.49	-0.694562	-0.0179853	-0.223723		-0.821551	-0.0933986	-0.196106		-0.738532	-0.0147769	-0.0966676		-0.907766	-0.0414194	-0.0300008
27.7	-0.698903	-0.00764582	-0.231324		-0.850444	-0.0942803	-0.199683		-0.7681	-0.0146726	-0.0994644		-0.932841	-0.0319865	-0.0317289
27.9	-0.725765	0.00291805	-0.240113		-0.895882	-0.0912412	-0.203983		-0.815185	-0.00511643	-0.106666		-0.988582	-0.0247008	-0.0231206
28.1	-0.746702	-0.0141104	-0.257674		-0.942902	-0.101161	-0.225268		-0.858915	-0.0182848	-0.0993917		-1.03895	-0.0208993	-0.0330989
28.31	-0.769844	-0.00771399	-0.257163		-0.99452	-0.0760436	-0.228844		-0.912566	-0.0164234	-0.097687		-1.07791	-0.00242738	-0.0214935
28.51	-0.811969	-0.0121507	-0.258036		-1.0414	-0.0815971	-0.24351		-0.973504	-0.0210204	-0.107989		-1.14421	0.0073456	-0.0345597
28.72	-0.839383	-0.00694828	-0.257001		-1.08872	-0.0771635	-0.224392		-1.00579	-0.00549918	-0.102117		-1.18012	0.0256253	-0.0268514
28.92	-0.862866	0.0111109	-0.255906		-1.12179	-0.0669199	-0.221592		-1.03253	0.00272135	-0.0995468		-1.21385	0.0411048	-0.0278068
29.13	-0.892721	0.00735842	-0.25637		-1.15364	-0.0806895	-0.213981		-1.07767	0.0177984	-0.0944727		-1.26448	0.0503621	-0.0180352
29.33	-0.913336	0.0103572	-0.240707		-1.18166	-0.0693562	-0.208612		-1.11822	0.0279169	-0.0909766		-1.30388	0.0684536	-0.00430378
29.53	-0.93411	0.00903506	-0.247441		-1.20673	-0.0670832	-0.214009		-1.1337	0.0275102	-0.0914902		-1.32129	0.078497	-0.0151813
29.74	-0.957136	-0.00249289	-0.244458		-1.23915	-0.0792667	-0.210815		-1.13444	0.0159649	-0.0896713		-1.35658	0.0777304	-0.0195569
29.94	-0.960454	0.00423236	-0.243996		-1.25465	-0.0724956	-0.210971		-1.13065	0.0152339	-0.0798728		-1.38095	0.076042	-0.0202757
30.15	-0.956162	0.0104931	-0.229267		-1.28015	-0.0760723	-0.211519		-1.1461	0.0252062	-0.0885933		-1.41271	0.0742756	-0.0250425
30.35	-0.94963	0.00243113	-0.237098		-1.28792	-0.0983	-0.210614		-1.11941	0.0362422	-0.0817671		-1.42933	0.0815356	-0.0238063
30.56	-0.932384	0.0134678	-0.237576		-1.29896	-0.0855047	-0.215631		-1.09626	0.0470986	-0.0736702		-1.43002	0.0843219	-0.0181859
30.76	-0.92315	0.0147027	-0.234653		-1.31192	-0.085435	-0.217416		-1.10886	0.061757	-0.0780385		-1.47095	0.0856224	-0.0107928
30.97	-0.919946	0.0287736	-0.233576		-1.33351	-0.0863294	-0.224266		-1.12966	0.0668275	-0.0942637		-1.5093	0.0884042	-0.0143381
31.17	-0.905149	0.0170954	-0.239525		-1.36202	-0.0835961	-0.23964		-1.1241	0.0526683	-0.109769		-1.54288	0.0881841	-0.0221322
31.38	-0.900451	0.0156941	-0.243487		-1.3946	-0.0936802	-0.230908		-1.13903	0.0507131	-0.106748		-1.57371	0.0786653	-0.0259303
31.58	-0.895882	0.0253431	-0.242116		-1.43787	-0.0936102	-0.231838		-1.16454	0.0608337	-0.10317		-1.63435	0.0901817	-0.00970265
31.79	-0.895937	0.0410271	-0.236118		-1.47222	-0.0848028	-0.234968		-1.21685	0.077938	-0.100579		-1.6867	0.0882708	-0.00094336
31.99	-0.901465	0.02839	-0.23238		-1.50925	-0.0852846	-0.236019		-1.26534	0.0669561	-0.111736		-1.73218	0.093736	-0.0123578
32.2	-0.927018	0.0204767	-0.254962		-1.533	-0.0839697	-0.229547		-1.30435	0.0637201	-0.110951		-1.76873	0.0994198	-0.00373693
32.4	-0.95593	0.0374819	-0.25289		-1.57662	-0.0716235	-0.243814		-1.38073	0.067408	-0.124694		-1.82662	0.113023	-0.0125563
32.6	-0.996417	0.0356578	-0.25385		-1.62308	-0.0937551	-0.244967		-1.45579	0.0524408	-0.127206		-1.89836	0.103803	-0.0100828
32.81	-1.01201	0.0443298	-0.271953		-1.65976	-0.0950307	-0.264431		-1.49673	0.0328731	-0.137384		-1.92523	0.098336	-0.0221111
33.01	-1.03426	0.0338917	-0.28705		-1.68204	-0.105089	-0.279833		-1.51754	0.0269851	-0.12555		-1.95339	0.0902062	-0.019992
33.21	-1.07943	0.0378453	-0.29141		-1.72456	-0.109445	-0.283236		-1.56663	0.0264111	-0.124162		-2.00407	0.0921624	-0.0269192
33.42	-1.10479	0.0386972	-0.301875		-1.75091	-0.106476	-0.295603		-1.59059	0.0160746	-0.129886		-2.0318	0.0995012	-0.0361583
33.63	-1.14324	0.0376049	-0.30665		-1.78032	-0.116914	-0.297294		-1.62189	0.0116429	-0.14855		-2.05038	0.100672	-0.0473029
33.83	-1.15294	0.0385134	-0.314188		-1.7907	-0.113835	-0.299611		-1.61618	0.00191166	-0.155519		-2.05509	0.10388	-0.0334027
34.04	-1.1638	0.0457659	-0.313051		-1.81132	-0.115286	-0.302698		-1.61084	0.013596	-0.155694		-2.06611	0.101905	-0.0335558
34.24	-1.15227	0.066185	-0.310855		-1.82553	-0.126122	-0.316817		-1.60046	0.0134796	-0.15583		-2.0694	0.10009	-0.0363147
34.45	-1.14597	0.0758187	-0.300513		-1.83345	-0.125779	-0.304844		-1.58693	0.00763747	-0.144288		-2.07667	0.0998031	-0.0308755
34.65	-1.12802	0.0746633	-0.29872		-1.83906	-0.123049	-0.311248		-1.56836	0.01135	-0.14727		-2.08192	0.107452	-0.0360595
34.85	-1.1341	0.0827732	-0.301431		-1.85705	-0.114952	-0.313277		-1.56842	0.0212747	-0.141107		-2.11144	0.117039	-0.0306965
35.06	-1.1298	0.0817849	-0.305795		-1.87731	-0.121141	-0.30986		-1.5894	0.0221947	-0.148502		-2.12944	0.129582	-0.0472978
35.26	-1.11225	0.094322	-0.311701		-1.88232	-0.134949	-0.312635		-1.58844	0.0189737	-0.149763		-2.12485	0.12755	-0.0492399
35.47	-1.08672	0.0839435	-0.292237		-1.88119	-0.151155	-0.310332		-1.58617	0.0126482	-0.144742		-2.12756	0.102807	-0.0418318
35.68	-1.0648	0.0884362	-0.281225		-1.90311	-0.152417	-0.300891		-1.60167	-0.0111027	-0.132826		-2.16313	0.101243	-0.0371846
35.88	-1.07094	0.106906	-0.2881		-1.93355	-0.154769	-0.298585		-1.65024	-0.00523444	-0.12252		-2.19292	0.112902	-0.0549876
36.08	-1.09017	0.106147	-0.308446		-1.95472	-0.17752	-0.313378		-1.69109	-0.0143294	-0.135935		-2.22505	0.107172	-0.0583187
36.29	-1.11101	0.0910333	-0.297552		-2.00208	-0.175854	-0.310685		-1.74999	-0.0233597	-0.133042		-2.27215	0.102993	-0.0648256
36.49	-1.12689	0.0858686	-0.306807		-2.03534	-0.195881	-0.325254		-1.8061	-0.0287055	-0.137661		-2.31094	0.0860344	-0.0635187
36.7	-1.15482	0.0944122	-0.299918		-2.07099	-0.195861	-0.31432		-1.84686	-0.0192014	-0.132145		-2.32774	0.0923539	-0.0582884
36.9	-1.1757	0.0908122	-0.293615		-2.08986	-0.203253	-0.313361		-1.8752	-0.022787	-0.141886		-2.35268	0.088037	-0.0573872
37.11	-1.19165	0.0907871	-0.284148		-2.11707	-0.203272	-0.323356		-1.90463	-0.0324835	-0.14078		-2.37888	0.0651077	-0.0393591
37.31	-1.2146	0.089729	-0.280803		-2.12923	-0.207517	-0.328048		-1.93461	-0.0334435	-0.139408		-2.39346	0.068013	-0.0464467
37.51	-1.25457	0.10656	-0.302248		-2.17468	-0.190673	-0.340063		-1.98457	-0.0253394	-0.144968		-2.42722	0.0888821	-0.0494185
37.72	-1.27813	0.105117	-0.302124		-2.18649	-0.203811	-0.345951		-1.99968	-0.0189264	-0.153167		-2.43324	0.0840894	-0.0476005
37.92	-1.27231	0.104644	-0.302079		-2.19848	-0.221171	-0.355208		-2.00056	-0.0281374	-0.171897		-2.44081	0.0775182	-0.048393
38.13	-1.25865	0.118639	-0.284568		-2.21933	-0.212467	-0.339233		-2.00739	-0.0249216	-0.152244		-2.45073	0.079199	-0.0312245
38.33	-1.25812	0.135552	-0.296522		-2.21034	-0.223683	-0.343683		-1.98975	-0.0277586	-0.166934		-2.44631	0.0732475	-0.0441242
38.54	-1.25995	0.1275	-0.300024		-2.2254	-0.222475	-0.338657		-1.97361	-0.0331022	-0.166453		-2.43665	0.0687286	-0.0492011
38.74	-1.23934	0.121159	-0.307701		-2.23427	-0.22389	-0.34865		-1.96831	-0.0541439	-0.161066		-2.44184	0.0574056	-0.0460896
38.95	-1.23042	0.13086	-0.300501		-2.26143	-0.224944	-0.347068		-1.98092	-0.0594853	-0.15895		-2.44536	0.0538744	-0.0534826
39.16	-1.23873	0.145688	-0.312276		-2.29871	-0.238649	-0.348382		-1.99943	-0.0566094	-0.169912		-2.46416	0.0642861	-0.0746104
39.36	-1.22513	0.156208	-0.308568		-2.32924	-0.226931	-0.347056		-2.01414	-0.0516399	-0.171296		-2.49064	0.0581499	-0.0656605
39.57	-1.20373	0.150955	-0.297329		-2.34755	-0.245975	-0.331527		-2.01656	-0.0663842	-0.167427		-2.50951	0.0491205	-0.0651395
39.77	-1.20419	0.155495	-0.301199		-2.38015	-0.250761	-0.333624		-2.0534	-0.0621525	-0.154021		-2.52674	0.0455599	-0.0639624
39.97	-1.23362	0.165746	-0.295048		-2.41818	-0.232677	-0.327476		-2.09559	-0.0545754	-0.141622		-2.56791	0.0550428	-0.0587392
40.18	-1.25113	0.169495	-0.299567		-2.44428	-0.23339	-0.332224		-2.12823	-0.0577611	-0.147049		-2.58329	0.0575337	-0.0733089
40.39	-1.25986	0.172002	-0.300196		-2.48367	-0.217319	-0.344261		-2.17409	-0.0544061	-0.154191		-2.61838	0.0642927	-0.0791475
40.59	-1.26752	0.173938	-0.298216		-2.50888	-0.219736	-0.346149		-2.22566	-0.0625742	-0.154266		-2.65387	0.0658853	-0.0736311
40.79	-1.28343	0.175675	-0.299949		-2.531	-0.225024	-0.355059		-2.26403	-0.058661	-0.182944		-2.68033	0.0630074	-0.0905732
41	-1.28626	0.16127	-0.308301		-2.53404	-0.232286	-0.349014		-2.28273	-0.0652032	-0.183823		-2.70029	0.0555548	-0.0916218
41.2	-1.29613	0.151956	-0.299535		-2.53528	-0.237937	-0.342275		-2.29754	-0.0798989	-0.176891		-2.70932	0.0415437	-0.0868423
41.41	-1.31676	0.155114	-0.304735		-2.55148	-0.2382	-0.353907		-2.31946	-0.0859644	-0.190892		-2.71808	0.0425965	-0.0938071
41.62	-1.34958	0.152131	-0.303002		-2.56753	-0.252474	-0.361619		-2.35129	-0.0935358	-0.193384		-2.73285	0.0251154	-0.0974722
41.82	-1.34861	0.161041	-0.302124		-2.55688	-0.244936	-0.378287		-2.35048	-0.0860275	-0.21992		-2.7356	0.0175795	-0.117025
42.03	-1.3503	0.156086	-0.291738		-2.54864	-0.247077	-0.369553		-2.34978	-0.100071	-0.214194		-2.73691	0.00153995	-0.115878
42.23	-1.33876	0.150844	-0.292921		-2.55323	-0.257474	-0.375673		-2.34653	-0.119955	-0.220959		-2.7364	-0.00386726	-0.112527
42.43	-1.33021	0.149697	-0.27606		-2.54253	-0.272784	-0.357022		-2.32208	-0.115625	-0.212733		-2.72691	-0.00795144	-0.0886067
42.64	-1.33331	0.165066	-0.273021		-2.55288	-0.276911	-0.367996		-2.31617	-0.1133	-0.228649		-2.73258	-0.00326216	-0.0965044
42.84	-1.34361	0.177753	-0.265758		-2.57035	-0.284041	-0.365548		-2.32929	-0.12972	-0.219876		-2.75187	-0.00727871	-0.0871621
43.05	-1.34457	0.197937	-0.267628		-2.58393	-0.289455	-0.383251		-2.34712	-0.139368	-0.230361		-2.76103	-0.00989238	-0.0955495
43.26	-1.33399	0.203531	-0.268882		-2.59482	-0.287493	-0.391452		-2.35759	-0.14464	-0.234073		-2.77513	-0.00996297	-0.0951213
43.46	-1.32059	0.199918	-0.262826		-2.61246	-0.299933	-0.381403		-2.3818	-0.167941	-0.234109		-2.79769	-0.0177828	-0.0960168
43.66	-1.30246	0.21876	-0.270275		-2.62936	-0.287951	-0.390955		-2.39545	-0.162354	-0.247214		-2.80983	-0.00225502	-0.0936359
43.87	-1.31267	0.22007	-0.275126		-2.67131	-0.293394	-0.3801		-2.43785	-0.180537	-0.241206		-2.83665	-0.0130712	-0.0901392
44.07	-1.31531	0.211339	-0.279101		-2.69721	-0.30228	-0.396119		-2.4709	-0.190012	-0.237767		-2.85244	-0.0181375	-0.092646
44.28	-1.32939	0.22484	-0.277328		-2.72187	-0.295108	-0.396777		-2.52589	-0.169689	-0.250145		-2.89629	-0.0113296	-0.0967792
44.48	-1.35671	0.231561	-0.285971		-2.76483	-0.302225	-0.40583		-2.59971	-0.186255	-0.253133		-2.93265	-0.0142557	-0.108591
44.69	-1.36158	0.219504	-0.3011		-2.78549	-0.310719	-0.397102		-2.63726	-0.199604	-0.253031		-2.94821	-0.0381535	-0.118931
44.89	-1.3788	0.224933	-0.310004		-2.81038	-0.305749	-0.397679		-2.67263	-0.195554	-0.24895		-2.97122	-0.032561	-0.131259
45.09	-1.39725	0.218691	-0.316108		-2.83276	-0.316855	-0.402548		-2.70975	-0.191891	-0.252961		-2.98526	-0.0365232	-0.127169
45.3	-1.42595	0.22275	-0.304564		-2.86424	-0.316205	-0.384087		-2.74948	-0.177703	-0.245429		-3.01699	-0.0312837	-0.117685
45.51	-1.45809	0.231867	-0.315017		-2.89033	-0.317668	-0.37662		-2.77685	-0.161458	-0.240035		-3.03688	-0.038863	-0.109132
45.71	-1.49642	0.223801	-0.311187		-2.91043	-0.327663	-0.369339		-2.81906	-0.176376	-0.230207		-3.07177	-0.0526464	-0.116181
45.92	-1.5046	0.225573	-0.306945		-2.916	-0.333724	-0.371723		-2.8215	-0.182922	-0.22095		-3.07677	-0.0486613	-0.117574
46.12	-1.50484	0.227571	-0.30704		-2.92211	-0.346385	-0.365301		-2.83437	-0.176684	-0.227361		-3.09291	-0.050415	-0.125732
46.33	-1.50435	0.222297	-0.30281		-2.92807	-0.345986	-0.359018		-2.8192	-0.185949	-0.210044		-3.08394	-0.0597359	-0.121314
46.53	-1.49549	0.215705	-0.293163		-2.92897	-0.352677	-0.357235		-2.79536	-0.188826	-0.200891		-3.07541	-0.0813431	-0.120379
46.74	-1.50853	0.215157	-0.271453		-2.93726	-0.35111	-0.363835		-2.79225	-0.195702	-0.191254		-3.09504	-0.0760319	-0.109371
46.94	-1.50721	0.20366	-0.263037		-2.94394	-0.367689	-0.367191		-2.79541	-0.210314	-0.195514		-3.09255	-0.0961961	-0.105056
47.14	-1.50726	0.201971	-0.243056		-2.95841	-0.362847	-0.344068		-2.7997	-0.21462	-0.180145		-3.11226	-0.108	-0.0958851
47.35	-1.50235	0.203617	-0.250311		-2.96721	-0.368018	-0.36782		-2.81422	-0.234869	-0.185607		-3.11476	-0.127778	-0.115434
47.56	-1.49117	0.19722	-0.236821		-2.98343	-0.379001	-0.374012		-2.82708	-0.242492	-0.180161		-3.12755	-0.127614	-0.116899
47.77	-1.48033	0.217154	-0.227026		-2.99856	-0.372468	-0.380447		-2.83315	-0.23483	-0.190999		-3.13071	-0.128407	-0.113169
47.97	-1.47572	0.213831	-0.219766		-3.0043	-0.373354	-0.379118		-2.86162	-0.243906	-0.184511		-3.15965	-0.125381	-0.0960462
48.18	-1.47529	0.223181	-0.226376		-3.0366	-0.373346	-0.390052		-2.89178	-0.247917	-0.195599		-3.18122	-0.130542	-0.10071
48.38	-1.49961	0.222839	-0.217406		-3.06625	-0.387053	-0.397045		-2.94875	-0.255984	-0.199005		-3.21889	-0.152236	-0.0949722
48.59	-1.5124	0.215364	-0.217151		-3.09313	-0.38385	-0.397261		-3.01555	-0.262485	-0.213242		-3.244	-0.155285	-0.0990748
48.79	-1.53279	0.225127	-0.226488		-3.12143	-0.381317	-0.396122		-3.06709	-0.257842	-0.216976		-3.28148	-0.15808	-0.0879969
49	-1.54873	0.240035	-0.22177		-3.14958	-0.375454	-0.379246		-3.11367	-0.253952	-0.213589		-3.30693	-0.154624	-0.0776416
49.2	-1.56758	0.245173	-0.228312		-3.17252	-0.379028	-0.387073		-3.14447	-0.252039	-0.219409		-3.32729	-0.149435	-0.090168
49.41	-1.60415	0.249183	-0.218244		-3.19771	-0.37523	-0.36451		-3.17508	-0.243675	-0.221404		-3.36232	-0.13139	-0.0810606
49.61	-1.63265	0.256742	-0.210746		-3.20184	-0.365172	-0.35189		-3.2048	-0.247361	-0.216766		-3.37588	-0.137902	-0.0870824
49.82	-1.64127	0.241771	-0.211475		-3.2111	-0.371419	-0.34439		-3.21481	-0.254471	-0.211471		-3.37564	-0.144976	-0.0866997
50.03	-1.65573	0.24151	-0.21733		-3.23599	-0.374691	-0.339061		-3.22631	-0.248016	-0.220938		-3.37926	-0.158561	-0.10179
50.23	-1.65884	0.227598	-0.20768		-3.23433	-0.38838	-0.330087		-3.21394	-0.261611	-0.219261		-3.37976	-0.174926	-0.102384
50.44	-1.63432	0.217981	-0.210865		-3.22331	-0.394934	-0.321005		-3.18407	-0.27718	-0.211309		-3.36051	-0.175554	-0.106782
50.65	-1.63443	0.224313	-0.213774		-3.22766	-0.401407	-0.324217		-3.16278	-0.288945	-0.212887		-3.37286	-0.181544	-0.105473
50.85	-1.62158	0.226919	-0.200286		-3.24112	-0.411347	-0.30911		-3.16007	-0.300453	-0.211606		-3.36489	-0.198782	-0.109338
51.05	-1.61806	0.229356	-0.206442		-3.25162	-0.405968	-0.32032		-3.1617	-0.29705	-0.225392		-3.37713	-0.191676	-0.117043
51.26	-1.6122	0.21204	-0.194588		-3.26744	-0.420755	-0.329146		-3.17666	-0.32424	-0.233084		-3.38497	-0.210552	-0.110187
51.46	-1.58008	0.204113	-0.192843		-3.26733	-0.424183	-0.34123		-3.17498	-0.328287	-0.227768		-3.38459	-0.221437	-0.104639
51.67	-1.55665	0.200519	-0.187756		-3.27968	-0.423969	-0.349301		-3.17718	-0.338427	-0.227813		-3.39564	-0.231467	-0.109137
51.88	-1.5429	0.198389	-0.187467		-3.30048	-0.427485	-0.351081		-3.20607	-0.347324	-0.231441		-3.43112	-0.238441	-0.108567
52.08	-1.55803	0.219113	-0.201456		-3.31635	-0.41762	-0.354464		-3.23947	-0.342667	-0.247008		-3.4623	-0.233167	-0.115518
52.29	-1.5736	0.235144	-0.213727		-3.35744	-0.400319	-0.371107		-3.28877	-0.3425	-0.266497		-3.48302	-0.229487	-0.133326
52.49	-1.60912	0.244484	-0.214688		-3.40407	-0.395987	-0.37846		-3.34197	-0.354765	-0.293794		-3.52589	-0.231692	-0.150046
52.69	-1.61874	0.251792	-0.20902		-3.41889	-0.385656	-0.379439		-3.38149	-0.357561	-0.280501		-3.54633	-0.223489	-0.140549
52.9	-1.63442	0.251837	-0.20933		-3.43639	-0.378889	-0.399644		-3.40088	-0.365651	-0.273524		-3.563	-0.220665	-0.146892
53.1	-1.64619	0.255319	-0.208757		-3.44974	-0.37934	-0.395556		-3.41325	-0.366261	-0.258951		-3.58119	-0.229581	-0.142376
53.31	-1.66774	0.267825	-0.21207		-3.45287	-0.374371	-0.394034		-3.42851	-0.348777	-0.251789		-3.59561	-0.224084	-0.150474
53.51	-1.70202	0.265956	-0.211074		-3.48305	-0.373035	-0.380089		-3.46048	-0.362798	-0.253964		-3.6199	-0.240497	-0.157764
53.72	-1.74061	0.265527	-0.214759		-3.4991	-0.381548	-0.379411		-3.48224	-0.368163	-0.268471		-3.63184	-0.234157	-0.156765
53.93	-1.75184	0.260461	-0.216219		-3.50628	-0.39444	-0.380922		-3.46911	-0.376387	-0.267568		-3.61755	-0.243547	-0.164934
54.13	-1.74973	0.25153	-0.195246		-3.49814	-0.398248	-0.393009		-3.44856	-0.393559	-0.255766		-3.60924	-0.249455	-0.159524
54.34	-1.74091	0.264992	-0.180599		-3.47129	-0.40309	-0.380649		-3.42993	-0.39842	-0.236628		-3.60522	-0.248635	-0.14149
54.54	-1.72224	0.275174	-0.185331		-3.45692	-0.404281	-0.393046		-3.41951	-0.385519	-0.224586		-3.59567	-0.251146	-0.126777
54.74	-1.71733	0.272821	-0.18492		-3.46309	-0.407211	-0.387209		-3.41999	-0.376129	-0.231879		-3.59793	-0.253173	-0.130339
54.95	-1.7195	0.266033	-0.180516		-3.476	-0.407347	-0.380188		-3.4415	-0.364536	-0.257067		-3.61774	-0.251713	-0.146249
55.16	-1.72301	0.25726	-0.172741		-3.48419	-0.413283	-0.381608		-3.45713	-0.377651	-0.265355		-3.62259	-0.254793	-0.163136
55.36	-1.7068	0.263584	-0.170378		-3.50649	-0.410674	-0.384423		-3.4649	-0.384527	-0.260516		-3.63943	-0.251843	-0.153126
55.56	-1.69011	0.277299	-0.176651		-3.50105	-0.405259	-0.405023		-3.46428	-0.383395	-0.270289		-3.63084	-0.260247	-0.157477
55.77	-1.67325	0.286033	-0.161585		-3.51138	-0.396292	-0.409837		-3.47424	-0.383946	-0.255081		-3.64735	-0.256182	-0.139436
55.98	-1.68954	0.306197	-0.164694		-3.52986	-0.375129	-0.408615		-3.52726	-0.386148	-0.262913		-3.6847	-0.235048	-0.125101
56.18	-1.69717	0.293672	-0.168406		-3.56461	-0.382215	-0.395241		-3.57605	-0.399733	-0.263932		-3.71456	-0.237826	-0.121634
56.39	-1.73093	0.284925	-0.161658		-3.61053	-0.376405	-0.399211		-3.63802	-0.397057	-0.261716		-3.75409	-0.241921	-0.116938
56.59	-1.75408	0.28499	-0.157598		-3.64988	-0.372605	-0.387537		-3.6977	-0.399914	-0.259745		-3.79446	-0.241091	-0.118724
56.8	-1.77613	0.295775	-0.158198		-3.69137	-0.373335	-0.392218		-3.74637	-0.403389	-0.265616		-3.83787	-0.24978	-0.12414
57	-1.7893	0.30595	-0.170196		-3.70199	-0.379668	-0.391445		-3.76413	-0.409216	-0.25535		-3.84916	-0.241472	-0.117386
57.2	-1.80804	0.302483	-0.156452		-3.73331	-0.375535	-0.379781		-3.801	-0.417935	-0.23618		-3.87505	-0.246692	-0.0923298
57.41	-1.843	0.294936	-0.159404		-3.75099	-0.373051	-0.373861		-3.82955	-0.432409	-0.24149		-3.89182	-0.252244	-0.119446
57.61	-1.87094	0.288075	-0.149645		-3.77576	-0.387558	-0.366173		-3.85547	-0.435254	-0.231243		-3.91421	-0.23989	-0.113859
57.82	-1.89293	0.290617	-0.158771		-3.78858	-0.38452	-0.358712		-3.87838	-0.43864	-0.239651		-3.93806	-0.255827	-0.126918
58.02	-1.90341	0.288696	-0.146666		-3.78638	-0.400254	-0.361012		-3.8753	-0.44326	-0.237516		-3.94609	-0.274716	-0.142956
58.23	-1.91222	0.281002	-0.139263		-3.79397	-0.412544	-0.363322		-3.88183	-0.449498	-0.237616		-3.94434	-0.296274	-0.14658
58.44	-1.88788	0.260751	-0.131578		-3.78032	-0.423221	-0.357089		-3.84986	-0.466559	-0.240837		-3.92463	-0.31528	-0.154893
58.64	-1.89481	0.25136	-0.109913		-3.78078	-0.432637	-0.352569		-3.83604	-0.48111	-0.240742		-3.918	-0.326893	-0.142109
58.84	-1.91157	0.234841	-0.114028		-3.78054	-0.43901	-0.35268		-3.82442	-0.489191	-0.231753		-3.91329	-0.331587	-0.143523
59.05	-1.89681	0.230405	-0.104994		-3.78095	-0.433536	-0.358711		-3.81992	-0.495739	-0.231751		-3.91308	-0.348251	-0.136413
59.25	-1.88932	0.242796	-0.118642		-3.7838	-0.430302	-0.372654		-3.81801	-0.491888	-0.25704		-3.91424	-0.347077	-0.144794
59.45	-1.88525	0.24299	-0.112355		-3.79508	-0.438582	-0.370526		-3.83451	-0.496214	-0.254859		-3.93152	-0.354068	-0.130912
59.66	-1.8616	0.24419	-0.112557		-3.80095	-0.43583	-0.379848		-3.84042	-0.505443	-0.271146		-3.93515	-0.377899	-0.14219
59.86	-1.85411	0.23953	-0.123507		-3.80866	-0.441707	-0.396803		-3.85898	-0.505754	-0.282679		-3.93564	-0.378029	-0.151019
60.07	-1.85276	0.23494	-0.119015		-3.84104	-0.423517	-0.397937		-3.8964	-0.50094	-0.282797		-3.95184	-0.377085	-0.140025
60.27	-1.87278	0.242371	-0.115342		-3.86609	-0.413928	-0.40499		-3.94374	-0.50538	-0.294529		-3.97722	-0.3812	-0.146564
60.48	-1.91485	0.256835	-0.135036		-3.90194	-0.412294	-0.405398		-4.00681	-0.488996	-0.309888		-4.02749	-0.354987	-0.143289
60.68	-1.92743	0.248981	-0.147632		-3.92589	-0.414995	-0.404497		-4.05567	-0.484561	-0.30603		-4.0601	-0.364185	-0.157313
60.89	-1.93315	0.254012	-0.143545		-3.94381	-0.412577	-0.408402		-4.09389	-0.484053	-0.31603		-4.08143	-0.371012	-0.165928
61.09	-1.94973	0.255643	-0.148036		-3.95537	-0.422073	-0.405362		-4.12221	-0.481775	-0.318016		-4.10182	-0.376446	-0.180288
61.3	-1.98254	0.257166	-0.139332		-3.9738	-0.432104	-0.403431		-4.16359	-0.481037	-0.307128		-4.12938	-0.385234	-0.192527
61.52	-1.99519	0.244517	-0.130571		-3.9915	-0.436539	-0.38855		-4.18513	-0.496668	-0.303743		-4.14035	-0.412684	-0.176473
61.72	-2.03172	0.242971	-0.117046		-4.00319	-0.441255	-0.381442		-4.21365	-0.488711	-0.296668		-4.1665	-0.39043	-0.163112
61.92	-2.0357	0.223804	-0.107688		-4.00557	-0.467141	-0.380796		-4.22106	-0.50333	-0.300764		-4.16393	-0.413334	-0.165171
62.13	-2.0389	0.22626	-0.114338		-4.00536	-0.475026	-0.384968		-4.22036	-0.502058	-0.303609		-4.15654	-0.416842	-0.174941
62.34	-2.02712	0.220688	-0.117219		-4.00674	-0.472831	-0.381982		-4.20326	-0.500887	-0.293118		-4.16516	-0.42658	-0.173616
62.54	-2.00277	0.21585	-0.0926446		-3.98972	-0.467844	-0.376684		-4.16995	-0.507622	-0.283286		-4.14433	-0.445567	-0.161358
62.74	-1.99253	0.206966	-0.0956463		-3.96765	-0.475632	-0.380552		-4.13494	-0.522011	-0.285365		-4.13939	-0.447748	-0.151736
62.94	-1.98188	0.208044	-0.106245		-3.96407	-0.466387	-0.381253		-4.13166	-0.528722	-0.289536		-4.13671	-0.448218	-0.155619
63.15	-1.98339	0.197736	-0.103043		-3.98033	-0.472802	-0.377449		-4.14209	-0.547757	-0.295617		-4.14091	-0.452506	-0.137867
63.35	-1.96821	0.190338	-0.10953		-3.98314	-0.472808	-0.387694		-4.13929	-0.555898	-0.303671		-4.15305	-0.459578	-0.146708
63.55	-1.96379	0.190959	-0.113943		-3.98345	-0.470146	-0.405856		-4.14772	-0.548417	-0.324976		-4.15383	-0.450652	-0.167211
63.76	-1.96331	0.189803	-0.124643		-4.00373	-0.47204	-0.406982		-4.16834	-0.557494	-0.328687		-4.17041	-0.478155	-0.176362
63.96	-1.97878	0.19946	-0.113448		-4.03973	-0.458396	-0.392887		-4.19972	-0.551407	-0.320381		-4.20583	-0.465869	-0.164571
64.17	-1.99794	0.200602	-0.099945		-4.06809	-0.460405	-0.388946		-4.22945	-0.552746	-0.298427		-4.23729	-0.465486	-0.16926
64.37	-2.02407	0.209168	-0.0881115		-4.09342	-0.461651	-0.384556		-4.28099	-0.547351	-0.288896		-4.26839	-0.457566	-0.152907
64.58	-2.04678	0.209433	-0.0904415		-4.13698	-0.459585	-0.39136		-4.33938	-0.548686	-0.289874		-4.31072	-0.455445	-0.159953
64.78	-2.07482	0.217983	-0.0849237		-4.18586	-0.458757	-0.398369		-4.41528	-0.541519	-0.300495		-4.32999	-0.446933	-0.168687
64.98	-2.10053	0.209944	-0.0648729		-4.21123	-0.462049	-0.405574		-4.4563	-0.535951	-0.293574		-4.3491	-0.444559	-0.166529
65.19	-2.13988	0.204848	-0.0512348		-4.24229	-0.458539	-0.398625		-4.49777	-0.528546	-0.283745		-4.37731	-0.451849	-0.167508
65.4	-2.15568	0.193156	-0.0342543		-4.25816	-0.451617	-0.39274		-4.51889	-0.533665	-0.283316		-4.38437	-0.450057	-0.155762
65.6	-2.17075	0.197204	-0.0227824		-4.2683	-0.450677	-0.37251		-4.53449	-0.531284	-0.263114		-4.39702	-0.446294	-0.141475
65.81	-2.18283	0.199402	-0.0163518		-4.28244	-0.439071	-0.364708		-4.54727	-0.531483	-0.258269		-4.41699	-0.440869	-0.128856
66.01	-2.18934	0.20617	-0.0181819		-4.27296	-0.434355	-0.370034		-4.54305	-0.524686	-0.266479		-4.41447	-0.443837	-0.135588
66.22	-2.18403	0.195496	-0.0187893		-4.26752	-0.445079	-0.375891		-4.53776	-0.531236	-0.281941		-4.40523	-0.462895	-0.132842
66.42	-2.16686	0.20387	-0.0360144		-4.25775	-0.441665	-0.391654		-4.5082	-0.523695	-0.310142		-4.38974	-0.456751	-0.154661
66.63	-2.17128	0.189298	-0.0374661		-4.26326	-0.464663	-0.395667		-4.501	-0.557877	-0.316704		-4.38919	-0.477772	-0.160286
66.83	-2.16841	0.198341	-0.0335922		-4.25925	-0.443537	-0.392932		-4.4674	-0.551242	-0.315479		-4.39497	-0.47689	-0.161855
67.04	-2.1782	0.192221	-0.0337845		-4.26972	-0.453296	-0.37653		-4.4581	-0.574617	-0.324092		-4.41552	-0.493285	-0.158762
67.24	-2.16964	0.192286	-0.0380078		-4.26929	-0.452303	-0.380091		-4.45102	-0.579745	-0.327131		-4.41446	-0.494455	-0.169586
67.45	-2.15988	0.199218	-0.0385454		-4.27319	-0.462443	-0.379332		-4.44678	-0.578174	-0.31935		-4.42305	-0.498608	-0.171084
67.65	-2.16118	0.20704	-0.0331567		-4.29711	-0.468461	-0.388677		-4.4621	-0.580616	-0.319447		-4.44661	-0.501205	-0.170194
67.86	-2.14876	0.206501	-0.0221432		-4.29505	-0.470324	-0.391317		-4.48081	-0.599047	-0.317913		-4.43975	-0.504503	-0.178368
68.06	-2.16277	0.199646	-0.0177115		-4.32924	-0.481437	-0.39894		-4.51808	-0.62526	-0.313181		-4.46656	-0.508324	-0.182545
68.27	-2.1672	0.193244	-0.0120913		-4.35065	-0.483921	-0.381794		-4.55319	-0.640767	-0.307736		-4.48911	-0.509824	-0.178084
68.47	-2.19125	0.181241	-0.00521148		-4.37679	-0.488018	-0.383319		-4.60047	-0.652594	-0.303073		-4.52052	-0.51645	-0.176986
68.68	-2.21999	0.195676	-0.024621		-4.40049	-0.478328	-0.380779		-4.65177	-0.639181	-0.304772		-4.55112	-0.512825	-0.180003
68.88	-2.22265	0.18589	-0.0250071		-4.41204	-0.498764	-0.385231		-4.69702	-0.660766	-0.31114		-4.56832	-0.544969	-0.191688
69.08	-2.23112	0.183919	-0.0146479		-4.43119	-0.503972	-0.384457		-4.72803	-0.659753	-0.310886		-4.58407	-0.548894	-0.187062
69.29	-2.25877	0.175668	-0.025694		-4.45101	-0.507987	-0.387156		-4.76438	-0.66392	-0.312627		-4.62061	-0.559101	-0.190463
69.49	-2.28821	0.180926	-0.00995293		-4.47789	-0.492331	-0.378767		-4.78751	-0.661977	-0.317621		-4.63843	-0.568765	-0.180552
69.7	-2.3115	0.169987	-0.00683076		-4.49036	-0.495535	-0.380216		-4.80622	-0.667926	-0.330227		-4.64677	-0.585145	-0.187415
69.9	-2.34142	0.158896	-0.0133115		-4.51115	-0.502114	-0.389941		-4.81302	-0.663582	-0.340848		-4.65675	-0.587819	-0.186549
70.11	-2.34577	0.173569	-0.0158915		-4.50976	-0.488511	-0.383807		-4.81506	-0.640253	-0.346864		-4.6605	-0.585148	-0.180154
70.31	-2.35866	0.170477	-0.0235266		-4.49663	-0.490954	-0.400783		-4.80146	-0.650759	-0.367871		-4.67226	-0.595891	-0.182946
70.52	-2.34673	0.162995	-0.0118441		-4.48997	-0.498687	-0.386996		-4.78626	-0.665128	-0.359267		-4.66696	-0.60753	-0.162676
70.73	-2.33228	0.148234	0.0049964		-4.48796	-0.491825	-0.378793		-4.76341	-0.656008	-0.355131		-4.65686	-0.610158	-0.160875
70.93	-2.33646	0.142549	0.00263595		-4.49013	-0.497629	-0.372714		-4.74469	-0.650117	-0.349147		-4.65694	-0.597707	-0.157061
71.14	-2.32363	0.149838	-0.00727028		-4.48512	-0.498005	-0.384371		-4.74772	-0.646397	-0.336294		-4.65873	-0.592033	-0.157186
71.34	-2.31065	0.164388	0.011934		-4.48509	-0.495154	-0.380706		-4.7499	-0.643917	-0.334546		-4.65415	-0.59665	-0.145062
71.54	-2.30008	0.154309	-0.00418003		-4.48404	-0.506821	-0.389012		-4.75881	-0.664776	-0.334753		-4.66132	-0.603301	-0.162673
71.75	-2.29014	0.154011	-0.00766407		-4.49861	-0.504155	-0.383961		-4.76844	-0.669095	-0.322581		-4.67048	-0.602808	-0.166077
71.95	-2.28261	0.155051	-0.00548946		-4.50335	-0.517101	-0.370398		-4.78253	-0.687871	-0.307562		-4.67991	-0.613218	-0.163888
72.15	-2.27359	0.121037	-0.0162092		-4.51121	-0.529125	-0.371013		-4.81151	-0.719093	-0.305917		-4.68352	-0.621267	-0.17391
72.36	-2.27703	0.111601	-0.0163952		-4.53294	-0.522886	-0.375301		-4.8469	-0.713111	-0.304864		-4.69903	-0.616017	-0.182474
72.57	-2.3002	0.105068	-0.0211264		-4.54582	-0.520197	-0.383005		-4.89161	-0.710234	-0.308749		-4.7162	-0.623107	-0.201389
72.77	-2.30623	0.10083	-0.014262		-4.55921	-0.531196	-0.385696		-4.93676	-0.729695	-0.30883		-4.73505	-0.642316	-0.203206
72.98	-2.31527	0.0993419	-0.00499934		-4.57951	-0.533819	-0.391096		-4.9887	-0.751043	-0.309663		-4.76288	-0.664342	-0.192655
73.18	-2.34315	0.0938237	-0.000615162		-4.59709	-0.527401	-0.386451		-5.01099	-0.751998	-0.312558		-4.77199	-0.671117	-0.194634
73.39	-2.36715	0.0967694	-0.00390209		-4.62188	-0.529837	-0.405872		-5.03707	-0.756241	-0.326992		-4.79016	-0.665744	-0.213671
73.59	-2.39893	0.0891844	-0.00634126		-4.64252	-0.541077	-0.398938		-5.07737	-0.751811	-0.32225		-4.81442	-0.682476	-0.202155
73.8	-2.41692	0.0879674	-0.00622149		-4.63417	-0.532234	-0.409829		-5.09461	-0.756271	-0.327562		-4.81175	-0.678622	-0.19853
74	-2.42973	0.0930576	0.0042638		-4.63386	-0.510709	-0.413434		-5.10336	-0.741838	-0.343371		-4.82518	-0.672273	-0.200664
74.21	-2.44944	0.0979646	0.0264478		-4.64108	-0.512984	-0.410911		-5.09357	-0.733083	-0.326047		-4.84208	-0.672287	-0.187783
74.41	-2.44354	0.108541	0.0376379		-4.64858	-0.512256	-0.399728		-5.09987	-0.738767	-0.315619		-4.83645	-0.67449	-0.174804
74.62	-2.43788	0.115295	0.0451109		-4.65798	-0.510216	-0.398767		-5.08799	-0.736511	-0.307005		-4.82702	-0.678276	-0.168954
74.82	-2.43529	0.112548	0.059455		-4.6477	-0.513437	-0.408293		-5.06167	-0.727726	-0.298527		-4.81458	-0.671133	-0.160483
75.02	-2.45298	0.11088	0.0585485		-4.66786	-0.504255	-0.401191		-5.05127	-0.709777	-0.293121		-4.82253	-0.650507	-0.164595
75.23	-2.44817	0.112937	0.0549612		-4.67519	-0.501891	-0.40505		-5.05487	-0.70327	-0.304188		-4.84111	-0.656426	-0.177465
75.43	-2.43569	0.105042	0.0710209		-4.67668	-0.497601	-0.389445		-5.05861	-0.705989	-0.287371		-4.84501	-0.651725	-0.163624
75.64	-2.41866	0.111754	0.0772752		-4.66611	-0.493285	-0.392405		-5.051	-0.701919	-0.280966		-4.83925	-0.638217	-0.162652
75.84	-2.40342	0.117121	0.0689266		-4.69154	-0.492522	-0.390676		-5.05367	-0.696392	-0.283356		-4.85929	-0.635677	-0.163575
76.05	-2.39476	0.103959	0.067959		-4.71143	-0.495537	-0.398588		-5.08006	-0.692636	-0.280944		-4.86626	-0.645657	-0.173651
76.25	-2.40172	0.109098	0.0661028		-4.73261	-0.489184	-0.38922		-5.12363	-0.705967	-0.295619		-4.88259	-0.659963	-0.180375
76.45	-2.42507	0.0955327	0.0736846		-4.75505	-0.494527	-0.382423		-5.159	-0.709462	-0.292457		-4.90383	-0.671209	-0.175097
76.66	-2.43913	0.0904629	0.0781555		-4.77193	-0.489338	-0.369881		-5.19335	-0.718255	-0.295033		-4.93288	-0.673331	-0.178716
76.87	-2.45434	0.0960124	0.0659582		-4.81166	-0.484969	-0.362679		-5.25093	-0.713987	-0.30039		-4.96066	-0.669487	-0.190183
77.07	-2.45084	0.0926304	0.0736934		-4.8132	-0.484114	-0.363538		-5.29079	-0.726566	-0.307654		-4.96248	-0.678704	-0.190175
77.28	-2.4751	0.0935541	0.0853384		-4.84129	-0.496138	-0.356514		-5.34031	-0.738188	-0.301477		-4.97569	-0.679228	-0.170591
77.48	-2.50229	0.0967033	0.0744702		-4.84922	-0.503348	-0.360554		-5.36766	-0.742435	-0.320651		-4.98635	-0.701318	-0.175099
77.69	-2.51866	0.0692208	0.0768444		-4.85485	-0.522957	-0.355144		-5.37478	-0.755462	-0.332189		-4.99241	-0.722163	-0.182655
77.89	-2.54208	0.0600558	0.0981929		-4.84178	-0.520594	-0.352372		-5.38932	-0.755839	-0.329216		-4.99052	-0.733779	-0.182168
78.09	-2.55599	0.0526554	0.101523		-4.83763	-0.535506	-0.352535		-5.37949	-0.773856	-0.333792		-4.98758	-0.74065	-0.186558
78.3	-2.56622	0.0481165	0.0914997		-4.84353	-0.535269	-0.372433		-5.36862	-0.762312	-0.341642		-4.97955	-0.738252	-0.196162
78.51	-2.54581	0.0627713	0.0906079		-4.82474	-0.527372	-0.373176		-5.34447	-0.744369	-0.337273		-4.96824	-0.729251	-0.209651
78.71	-2.54047	0.0621452	0.0937317		-4.83301	-0.536884	-0.383366		-5.33928	-0.732838	-0.346957		-4.9671	-0.719602	-0.220002
78.91	-2.54207	0.0551135	0.103092		-4.81645	-0.53783	-0.388124		-5.32151	-0.749663	-0.350437		-4.9628	-0.726539	-0.217786
79.12	-2.55657	0.0467262	0.107791		-4.8346	-0.545967	-0.376869		-5.317	-0.757211	-0.336707		-4.9921	-0.74346	-0.215022
79.32	-2.55382	0.0358723	0.113606		-4.84218	-0.542125	-0.368441		-5.29798	-0.763182	-0.332451		-4.99623	-0.742155	-0.223711
79.53	-2.53935	0.0188344	0.115107		-4.84172	-0.54316	-0.365544		-5.29844	-0.765491	-0.331728		-5.00932	-0.741919	-0.230443
79.73	-2.53796	0.041402	0.109913		-4.86779	-0.515436	-0.371471		-5.31574	-0.7533	-0.343994		-5.03199	-0.712176	-0.23459
79.94	-2.53193	0.0379429	0.0981335		-4.8908	-0.515904	-0.368239		-5.3345	-0.762978	-0.355382		-5.05971	-0.719688	-0.243614
80.14	-2.54825	0.0325278	0.103141		-4.92172	-0.519312	-0.359966		-5.36737	-0.765896	-0.344642		-5.09815	-0.722582	-0.232623
80.35	-2.55543	0.0320233	0.12215		-4.93303	-0.518415	-0.350058		-5.39425	-0.755127	-0.34099		-5.12823	-0.732337	-0.222292
80.55	-2.58285	0.021886	0.138549		-4.9552	-0.523301	-0.340485		-5.43634	-0.76145	-0.335507		-5.16392	-0.7333	-0.210803
80.76	-2.60068	0.00144453	0.126309		-4.97707	-0.536346	-0.341647		-5.47732	-0.781904	-0.333913		-5.19389	-0.74933	-0.202577
80.96	-2.61142	-5.4675e-05	0.116709		-4.99954	-0.522078	-0.343398		-5.51968	-0.785571	-0.343022		-5.22514	-0.759917	-0.19799
81.17	-2.61098	0.00945796	0.132082		-5.00642	-0.50815	-0.340392		-5.54003	-0.769211	-0.348846		-5.22128	-0.740245	-0.19929
81.37	-2.61454	0.00329271	0.12967		-5.01263	-0.512126	-0.348593		-5.55646	-0.7687	-0.357703		-5.2277	-0.741852	-0.200044
81.58	-2.63332	0.00171925	0.140114		-5.03616	-0.513468	-0.341009		-5.56605	-0.780244	-0.337999		-5.23192	-0.742218	-0.18912
81.79	-2.6354	-0.0156271	0.141608		-5.04041	-0.527728	-0.342537		-5.58129	-0.803038	-0.328372		-5.23766	-0.760031	-0.188845
81.99	-2.64487	-0.0172132	0.146512		-5.02794	-0.551007	-0.348433		-5.58464	-0.804931	-0.314151		-5.23065	-0.762362	-0.177512
82.19	-2.64187	-0.0124124	0.136213		-5.0148	-0.539445	-0.357609		-5.5883	-0.800887	-0.313971		-5.22783	-0.754811	-0.172736
82.4	-2.61447	-0.0249828	0.12829		-4.99695	-0.551736	-0.370382		-5.57031	-0.817024	-0.308043		-5.20576	-0.754399	-0.165977
82.6	-2.60897	-0.0281978	0.108666		-5.01194	-0.560536	-0.384425		-5.55608	-0.829238	-0.322598		-5.19217	-0.766651	-0.171554
82.81	-2.60737	-0.022121	0.127141		-5.01627	-0.55877	-0.373747		-5.54139	-0.823027	-0.319766		-5.1881	-0.766627	-0.165351
83.01	-2.61321	-0.0224973	0.138098		-5.01263	-0.578116	-0.375552		-5.51621	-0.830595	-0.307334		-5.1801	-0.776104	-0.174677
83.22	-2.61667	-0.0304376	0.125573		-5.00945	-0.578151	-0.393175		-5.52534	-0.841683	-0.312862		-5.19973	-0.780799	-0.179131
83.42	-2.60702	-0.0322975	0.136545		-5.01059	-0.580519	-0.39408		-5.53165	-0.851003	-0.307345		-5.20873	-0.78995	-0.173905
83.62	-2.58964	-0.0410759	0.139484		-5.00539	-0.576102	-0.398984		-5.52734	-0.858234	-0.319674		-5.21094	-0.79882	-0.177503
83.83	-2.59846	-0.0426583	0.158441		-5.01014	-0.573653	-0.389045		-5.52903	-0.846933	-0.314223		-5.2138	-0.805854	-0.173255
84.03	-2.60371	-0.0423751	0.1624		-5.04204	-0.561542	-0.381752		-5.54897	-0.843825	-0.316916		-5.23975	-0.806713	-0.168328
84.24	-2.60227	-0.0402048	0.174023		-5.06538	-0.565973	-0.374859		-5.57033	-0.846924	-0.322029		-5.24887	-0.823705	-0.173492
84.44	-2.63426	-0.0312599	0.193431		-5.11227	-0.557449	-0.359293		-5.63386	-0.868585	-0.316865		-5.29552	-0.826167	-0.174755
84.65	-2.65456	-0.0531972	0.186579		-5.12785	-0.558076	-0.371468		-5.67936	-0.889892	-0.324512		-5.31685	-0.84636	-0.184068
84.86	-2.6613	-0.0534228	0.186597		-5.12837	-0.546514	-0.373427		-5.7208	-0.891719	-0.325487		-5.33041	-0.849166	-0.191448
85.07	-2.66818	-0.0648842	0.193669		-5.15146	-0.549623	-0.356617		-5.76513	-0.900142	-0.319115		-5.35074	-0.848485	-0.18653
85.27	-2.68522	-0.0645417	0.199357		-5.16034	-0.556038	-0.343383		-5.78142	-0.893278	-0.302186		-5.36169	-0.862612	-0.179556
85.47	-2.71483	-0.0726168	0.192087		-5.15676	-0.554567	-0.338423		-5.80477	-0.897018	-0.310775		-5.3768	-0.872965	-0.187575
85.68	-2.73427	-0.0727023	0.192972		-5.16547	-0.563455	-0.331268		-5.81932	-0.887827	-0.312739		-5.38913	-0.872914	-0.182926
85.88	-2.73723	-0.0887518	0.180117		-5.16609	-0.569452	-0.34367		-5.8418	-0.901105	-0.32997		-5.38936	-0.883112	-0.194015
86.09	-2.73388	-0.0911909	0.184584		-5.1428	-0.570289	-0.347498		-5.82944	-0.905012	-0.347485		-5.3748	-0.878374	-0.208297
86.29	-2.74103	-0.108517	0.18602		-5.14034	-0.590446	-0.338462		-5.81622	-0.917161	-0.347253		-5.37331	-0.888013	-0.203787
86.5	-2.72479	-0.117878	0.175832		-5.11061	-0.596369	-0.342626		-5.76753	-0.900893	-0.364187		-5.35144	-0.885382	-0.221199
86.7	-2.71372	-0.107684	0.185274		-5.09348	-0.596854	-0.322956		-5.73446	-0.901562	-0.353739		-5.34335	-0.873244	-0.207231
86.91	-2.71053	-0.104407	0.195018		-5.09757	-0.607651	-0.320902		-5.70898	-0.896925	-0.355352		-5.34455	-0.87527	-0.211945
87.11	-2.72403	-0.096093	0.175179		-5.09318	-0.599491	-0.326835		-5.68826	-0.894076	-0.357275		-5.35472	-0.871828	-0.214093
87.32	-2.72327	-0.100378	0.166549		-5.11458	-0.607298	-0.335466		-5.68463	-0.901328	-0.366702		-5.36007	-0.870198	-0.218391
87.52	-2.70049	-0.105071	0.179965		-5.12902	-0.608686	-0.342565		-5.67079	-0.905833	-0.365931		-5.36371	-0.872015	-0.213376
87.73	-2.68153	-0.108382	0.177556		-5.13438	-0.599586	-0.35631		-5.68624	-0.90265	-0.355279		-5.37162	-0.86767	-0.216279
87.93	-2.68116	-0.0982714	0.181006		-5.157	-0.599476	-0.364778		-5.69465	-0.899028	-0.352988		-5.39368	-0.869419	-0.218642
88.14	-2.68244	-0.102866	0.18438		-5.18287	-0.603876	-0.359255		-5.72236	-0.895463	-0.337438		-5.40901	-0.887415	-0.203882
88.35	-2.67411	-0.108365	0.177231		-5.19492	-0.596856	-0.367082		-5.75742	-0.895605	-0.345166		-5.42822	-0.881823	-0.208641
88.55	-2.69611	-0.108541	0.180594		-5.23863	-0.602094	-0.364139		-5.81942	-0.903634	-0.328444		-5.45543	-0.892377	-0.191863
88.75	-2.70998	-0.116207	0.183219		-5.26251	-0.604363	-0.378873		-5.87153	-0.895863	-0.33557		-5.49619	-0.896296	-0.203568
88.96	-2.71408	-0.134271	0.183628		-5.28058	-0.605189	-0.38152		-5.91332	-0.912685	-0.339089		-5.50888	-0.908085	-0.192021
89.16	-2.70709	-0.146978	0.199972		-5.28897	-0.614729	-0.375867		-5.94476	-0.903806	-0.337877		-5.51628	-0.922278	-0.185316
89.37	-2.72848	-0.147592	0.19693		-5.29134	-0.621061	-0.373676		-5.9613	-0.914753	-0.34366		-5.5284	-0.938948	-0.19091
89.57	-2.75844	-0.13903	0.190035		-5.31012	-0.632627	-0.369965		-5.99898	-0.916853	-0.33633		-5.5462	-0.941905	-0.180807
89.77	-2.79232	-0.141163	0.196458		-5.32691	-0.637827	-0.358698		-6.00986	-0.929391	-0.342955		-5.55797	-0.954043	-0.181084
89.98	-2.8012	-0.144969	0.207842		-5.31174	-0.624274	-0.339509		-6.00422	-0.935179	-0.339682		-5.55495	-0.945115	-0.168238
90.18	-2.81562	-0.161758	0.209192		-5.31439	-0.63259	-0.348573		-6.01001	-0.95604	-0.346561		-5.55875	-0.940753	-0.180473
90.39	-2.82567	-0.160255	0.204537		-5.32275	-0.631671	-0.350853		-5.997	-0.956209	-0.336839		-5.55312	-0.948684	-0.177525
90.59	-2.81591	-0.163412	0.202184		-5.29778	-0.627591	-0.350081		-5.96568	-0.961282	-0.350137		-5.54287	-0.961034	-0.191647
90.8	-2.81343	-0.164579	0.204563		-5.30815	-0.634817	-0.337761		-5.94336	-0.969516	-0.343		-5.54325	-0.970207	-0.189356
91	-2.82462	-0.163635	0.20425		-5.29631	-0.62756	-0.346495		-5.91662	-0.967721	-0.340799		-5.54674	-0.962277	-0.191741
91.21	-2.8202	-0.167156	0.209497		-5.30102	-0.639755	-0.351158		-5.90195	-0.980832	-0.355775		-5.54617	-0.964038	-0.194773
91.41	-2.80174	-0.170995	0.220514		-5.30657	-0.627222	-0.349613		-5.91051	-0.973266	-0.355149		-5.54985	-0.963661	-0.19738
91.62	-2.77622	-0.170809	0.223671		-5.30582	-0.614162	-0.345627		-5.90272	-0.975054	-0.354581		-5.54611	-0.959064	-0.211504
91.82	-2.76476	-0.173027	0.216098		-5.31048	-0.61595	-0.354054		-5.91942	-0.977967	-0.3635		-5.55985	-0.953014	-0.218175
92.03	-2.75737	-0.179885	0.210919		-5.33667	-0.616812	-0.357432		-5.93929	-0.971499	-0.35744		-5.57516	-0.949465	-0.213002
92.23	-2.74944	-0.18003	0.219495		-5.35536	-0.613073	-0.348563		-5.96125	-0.975834	-0.345907		-5.58629	-0.958314	-0.200082
92.44	-2.75306	-0.191603	0.217806		-5.35269	-0.628095	-0.352033		-6.00258	-0.993892	-0.352171		-5.60886	-0.968269	-0.20491
92.64	-2.7634	-0.192455	0.227056		-5.38467	-0.625383	-0.339157		-6.04226	-0.997984	-0.334633		-5.63659	-0.965274	-0.204167
92.84	-2.75668	-0.187236	0.22459		-5.39158	-0.614517	-0.356729		-6.0689	-0.992215	-0.33598		-5.62616	-0.961379	-0.217802
93.05	-2.76107	-0.182831	0.220581		-5.41529	-0.605182	-0.351479		-6.11555	-0.992965	-0.331428		-5.64622	-0.960947	-0.218253
93.25	-2.77723	-0.179466	0.214469		-5.41914	-0.586596	-0.350351		-6.14426	-0.996208	-0.334675		-5.66355	-0.960231	-0.224895
93.47	-2.80592	-0.19337	0.227917		-5.42121	-0.602443	-0.339019		-6.1648	-1.02179	-0.32127		-5.66555	-0.967815	-0.214894
93.68	-2.8416	-0.196204	0.224685		-5.42025	-0.606584	-0.344373		-6.17375	-1.02594	-0.319693		-5.67336	-0.974954	-0.225804
93.88	-2.84498	-0.191198	0.22067		-5.41261	-0.605247	-0.34505		-6.17713	-1.01793	-0.316155		-5.66615	-0.978798	-0.222075
94.08	-2.87382	-0.192181	0.2181		-5.4158	-0.618169	-0.34547		-6.18871	-1.02733	-0.327821		-5.66485	-1.00003	-0.230715
94.29	-2.89129	-0.187087	0.205558		-5.41059	-0.621076	-0.356316		-6.19217	-1.02405	-0.343765		-5.67777	-1.0047	-0.252863
94.49	-2.89401	-0.179359	0.216962		-5.41225	-0.610169	-0.354551		-6.16678	-1.02616	-0.345567		-5.67653	-1.00058	-0.251275
94.7	-2.88892	-0.181883	0.209626		-5.39965	-0.610109	-0.375516		-6.15197	-1.0299	-0.358412		-5.67435	-1.00469	-0.246676
94.9	-2.91076	-0.202723	0.215066		-5.41008	-0.626227	-0.359927		-6.15854	-1.04347	-0.366082		-5.69799	-1.01564	-0.230743
95.11	-2.91358	-0.206665	0.229705		-5.40609	-0.639273	-0.34775		-6.13578	-1.04652	-0.366098		-5.70526	-1.02669	-0.220009
95.31	-2.91498	-0.203974	0.240403		-5.42628	-0.646091	-0.343445		-6.12689	-1.0441	-0.3552		-5.71096	-1.0234	-0.219142
95.51	-2.88759	-0.208613	0.237657		-5.43684	-0.655615	-0.348518		-6.10946	-1.03927	-0.363849		-5.71351	-1.02074	-0.221861
95.72	-2.86233	-0.216104	0.238048		-5.44327	-0.653852	-0.341675		-6.11693	-1.04167	-0.377305		-5.71021	-1.01637	-0.21316
95.92	-2.86959	-0.231032	0.244948		-5.46771	-0.664762	-0.340383		-6.1202	-1.04889	-0.365392		-5.7258	-1.03146	-0.218781
96.13	-2.85059	-0.24187	0.2516		-5.48499	-0.666532	-0.342796		-6.13464	-1.06773	-0.366964		-5.74825	-1.03201	-0.227283
96.33	-2.85094	-0.244064	0.252277		-5.50367	-0.663165	-0.350386		-6.1504	-1.07757	-0.370754		-5.76552	-1.02892	-0.224615
96.54	-2.84439	-0.245489	0.269531		-5.52138	-0.668829	-0.347456		-6.17896	-1.07996	-0.373156		-5.78498	-1.02232	-0.22232
96.74	-2.86455	-0.249727	0.272298		-5.54472	-0.665544	-0.341719		-6.21056	-1.07554	-0.379588		-5.80164	-1.02361	-0.226831
96.95	-2.86348	-0.247545	0.279271		-5.5511	-0.66488	-0.34982		-6.22726	-1.07406	-0.378547		-5.81464	-1.02764	-0.23038
97.15	-2.87999	-0.244729	0.277133		-5.57151	-0.666023	-0.345924		-6.26389	-1.07772	-0.368267		-5.82795	-1.02967	-0.230884
97.36	-2.8939	-0.251988	0.273549		-5.57757	-0.671128	-0.357707		-6.29004	-1.07516	-0.366491		-5.84062	-1.04051	-0.233277
97.56	-2.92032	-0.238866	0.255846		-5.58187	-0.647953	-0.373067		-6.32072	-1.06244	-0.394668		-5.8602	-1.03771	-0.243819
97.77	-2.95577	-0.236616	0.267352		-5.59429	-0.669125	-0.373853		-6.3386	-1.05996	-0.388523		-5.88314	-1.04532	-0.238719
97.97	-2.96982	-0.230991	0.279965		-5.59637	-0.677376	-0.361399		-6.35532	-1.07187	-0.396054		-5.88761	-1.04829	-0.233856
98.18	-2.98101	-0.220826	0.270235		-5.58815	-0.684264	-0.369818		-6.34926	-1.06341	-0.387865		-5.88915	-1.0529	-0.222331
98.39	-2.97974	-0.240536	0.291092		-5.58631	-0.691166	-0.354028		-6.33873	-1.063	-0.365548		-5.88508	-1.06671	-0.205431
98.59	-2.97003	-0.234172	0.279694		-5.57438	-0.6805	-0.342822		-6.31381	-1.05291	-0.347175		-5.86534	-1.07616	-0.201321
98.79	-2.95215	-0.242054	0.268549		-5.57238	-0.693741	-0.358889		-6.30149	-1.05643	-0.359575		-5.85807	-1.08348	-0.210254
99	-2.9496	-0.241598	0.267464		-5.57719	-0.697683	-0.332613		-6.29666	-1.05664	-0.355483		-5.85364	-1.08519	-0.194347
99.21	-2.94169	-0.258537	0.266417		-5.58783	-0.694929	-0.338162		-6.27772	-1.0591	-0.367276		-5.85844	-1.09936	-0.206436
99.41	-2.9275	-0.263712	0.271842		-5.57956	-0.691232	-0.320017		-6.26494	-1.06371	-0.366324		-5.8568	-1.10558	-0.200084
99.62	-2.92495	-0.282732	0.281468		-5.58583	-0.712847	-0.30713		-6.25997	-1.09755	-0.359097		-5.85518	-1.11837	-0.194463
99.82	-2.89814	-0.299745	0.288602		-5.59383	-0.717303	-0.298413		-6.26763	-1.11562	-0.354851		-5.86247	-1.13719	-0.185997
100.02	-2.89219	-0.308468	0.28115		-5.61167	-0.710344	-0.313676		-6.27161	-1.117	-0.36728		-5.87301	-1.14292	-0.193265
100.23	-2.90739	-0.318096	0.303951		-5.64128	-0.718809	-0.299568		-6.29242	-1.12779	-0.360665		-5.88317	-1.15499	-0.192364
100.43	-2.91322	-0.315444	0.278308		-5.65495	-0.715049	-0.311227		-6.32641	-1.13615	-0.381075		-5.9031	-1.16784	-0.203709
100.64	-2.94384	-0.339592	0.273302		-5.69168	-0.731544	-0.322271		-6.37775	-1.15731	-0.399111		-5.93946	-1.18703	-0.21595
100.84	-2.96054	-0.338958	0.290111		-5.70106	-0.737158	-0.296579		-6.41107	-1.15746	-0.385528		-5.96263	-1.18051	-0.211747
101.04	-2.95591	-0.335014	0.286938		-5.70558	-0.735061	-0.312641		-6.43173	-1.15357	-0.38631		-5.96523	-1.18765	-0.227121
101.25	-2.96132	-0.335666	0.281385		-5.71041	-0.747948	-0.313856		-6.46984	-1.16726	-0.385259		-5.96676	-1.18534	-0.228242
101.46	-2.97499	-0.344733	0.280595		-5.72188	-0.751361	-0.321219		-6.5006	-1.17006	-0.393792		-5.97036	-1.18124	-0.224998
101.66	-2.9731	-0.338106	0.285256		-5.72636	-0.743162	-0.322487		-6.51025	-1.15875	-0.380526		-5.98885	-1.19022	-0.230966
101.86	-2.98478	-0.332864	0.269812		-5.72132	-0.738281	-0.334141		-6.51311	-1.16079	-0.388999		-5.9782	-1.18236	-0.237603
102.07	-2.98286	-0.333202	0.275188		-5.69973	-0.742591	-0.316767		-6.5049	-1.15865	-0.371705		-5.97849	-1.1756	-0.230312
102.27	-2.98397	-0.339175	0.258556		-5.68977	-0.73906	-0.314491		-6.50605	-1.15346	-0.379083		-5.9655	-1.18019	-0.234176
102.47	-2.97553	-0.334285	0.265156		-5.68523	-0.745468	-0.305265		-6.47686	-1.14501	-0.37802		-5.9541	-1.15527	-0.231251
102.68	-2.95833	-0.330047	0.272616		-5.6711	-0.741359	-0.304068		-6.45783	-1.1331	-0.376658		-5.94664	-1.14362	-0.225279
102.89	-2.94679	-0.336229	0.28528		-5.6692	-0.741497	-0.303889		-6.43793	-1.14803	-0.375158		-5.9505	-1.15823	-0.213199
103.09	-2.95863	-0.342196	0.284886		-5.67898	-0.740485	-0.310823		-6.42388	-1.15807	-0.388472		-5.96196	-1.14916	-0.221754
103.29	-2.95583	-0.347523	0.279528		-5.68538	-0.743346	-0.32003		-6.40576	-1.16943	-0.397902		-5.9657	-1.16209	-0.218228
103.5	-2.94576	-0.33969	0.28541		-5.69537	-0.741463	-0.317669		-6.40544	-1.17573	-0.39255		-5.96714	-1.16167	-0.221672
103.71	-2.94885	-0.352321	0.287152		-5.70365	-0.747858	-0.320665		-6.40569	-1.17017	-0.387208		-5.9653	-1.16519	-0.205085
103.91	-2.94958	-0.356493	0.299051		-5.71675	-0.747706	-0.305629		-6.40394	-1.17672	-0.371495		-5.97516	-1.18704	-0.200459
104.11	-2.95978	-0.36012	0.291534		-5.74303	-0.743154	-0.320785		-6.42591	-1.18536	-0.372055		-5.99309	-1.19901	-0.20831
104.32	-2.94432	-0.347473	0.293019		-5.751	-0.736728	-0.319571		-6.44529	-1.17819	-0.381755		-6.02238	-1.19404	-0.208949
104.52	-2.96037	-0.346892	0.302571		-5.76902	-0.731402	-0.320046		-6.49261	-1.19174	-0.3731		-6.03726	-1.2112	-0.212907
104.73	-2.97928	-0.349017	0.300625		-5.79101	-0.742117	-0.318501		-6.52453	-1.20192	-0.370214		-6.0722	-1.22279	-0.217775
104.94	-2.99245	-0.343744	0.296786		-5.81264	-0.737392	-0.318233		-6.55656	-1.19692	-0.370876		-6.07905	-1.22439	-0.222738
105.15	-2.9949	-0.342054	0.313618		-5.80762	-0.725693	-0.319937		-6.5904	-1.19534	-0.36035		-6.07654	-1.23117	-0.220611
105.36	-3.01611	-0.335775	0.324968		-5.80246	-0.730149	-0.301799		-6.6167	-1.17514	-0.355353		-6.08375	-1.23102	-0.224596
105.56	-3.04935	-0.347579	0.316587		-5.82387	-0.734722	-0.313029		-6.64229	-1.17458	-0.37446		-6.10574	-1.23325	-0.226919
105.76	-3.04539	-0.345612	0.297269		-5.82004	-0.73033	-0.320013		-6.64295	-1.18369	-0.382734		-6.10211	-1.23268	-0.239891
105.97	-3.05785	-0.340782	0.295392		-5.82226	-0.716563	-0.320041		-6.65978	-1.1613	-0.378926		-6.1175	-1.21496	-0.231599
106.18	-3.06408	-0.328256	0.31286		-5.81937	-0.70451	-0.303463		-6.64928	-1.15049	-0.378522		-6.10808	-1.20342	-0.214091
106.39	-3.07015	-0.33697	0.329843		-5.80894	-0.7151	-0.307727		-6.63265	-1.16813	-0.361719		-6.09319	-1.21506	-0.209594
106.6	-3.05163	-0.342457	0.333104		-5.79027	-0.716458	-0.305804		-6.61377	-1.16605	-0.364302		-6.08306	-1.21741	-0.20763
106.8	-3.03535	-0.337187	0.338093		-5.77041	-0.703436	-0.305684		-6.58769	-1.15245	-0.367186		-6.04828	-1.20381	-0.202143
107.01	-3.02069	-0.350724	0.346847		-5.75459	-0.715471	-0.308102		-6.56076	-1.16149	-0.365368		-6.04154	-1.20925	-0.196446
107.21	-3.02641	-0.358331	0.356747		-5.77477	-0.713883	-0.285465		-6.55205	-1.15841	-0.357556		-6.06279	-1.20696	-0.177145
107.42	-3.0153	-0.35753	0.358655		-5.79144	-0.713526	-0.290661		-6.54622	-1.16579	-0.347177		-6.07283	-1.20145	-0.16308
107.62	-2.98952	-0.340769	0.34971		-5.78036	-0.71714	-0.280101		-6.53356	-1.17139	-0.338924		-6.07845	-1.20794	-0.162421
107.82	-3.00472	-0.347128	0.362101		-5.80621	-0.711632	-0.272221		-6.55605	-1.17317	-0.347918		-6.10412	-1.19879	-0.166069
108.03	-3.01492	-0.365948	0.355931		-5.82592	-0.736773	-0.279533		-6.5613	-1.19029	-0.367173		-6.11989	-1.22254	-0.17704
108.25	-3.00973	-0.385239	0.348507		-5.83797	-0.749102	-0.285821		-6.5911	-1.20354	-0.361504		-6.14477	-1.23523	-0.184182
108.45	-3.0228	-0.396507	0.332872		-5.86497	-0.746458	-0.294398		-6.62388	-1.19228	-0.372319		-6.16736	-1.23139	-0.194556
108.65	-3.05176	-0.405216	0.338572		-5.91786	-0.758368	-0.291903		-6.66477	-1.19879	-0.366386		-6.20622	-1.2449	-0.178956
108.86	-3.07089	-0.417568	0.342681		-5.94365	-0.767887	-0.281269		-6.70019	-1.20738	-0.365399		-6.24352	-1.26178	-0.177797
109.07	-3.10097	-0.42461	0.321537		-5.96619	-0.772364	-0.285231		-6.74916	-1.20892	-0.369993		-6.26856	-1.26622	-0.19035
109.27	-3.11169	-0.417276	0.312609		-5.97473	-0.783593	-0.308303		-6.77474	-1.21814	-0.375967		-6.27769	-1.26244	-0.200933
109.48	-3.1269	-0.418661	0.308206		-5.98656	-0.774081	-0.305292		-6.8087	-1.22123	-0.386322		-6.28819	-1.26287	-0.214408
109.68	-3.15785	-0.446957	0.324389		-6.01764	-0.7815	-0.307969		-6.83948	-1.2263	-0.374721		-6.30264	-1.26628	-0.206776
109.89	-3.16936	-0.451136	0.325144		-6.01752	-0.799613	-0.314192		-6.85337	-1.24111	-0.366267		-6.29623	-1.28121	-0.212688
110.09	-3.16151	-0.426236	0.323235		-6.0037	-0.776947	-0.319887		-6.85125	-1.23335	-0.368673		-6.28381	-1.26267	-0.221481
110.3	-3.16084	-0.433309	0.324462		-6.00148	-0.789763	-0.319981		-6.85283	-1.2403	-0.384799		-6.28142	-1.27888	-0.226315
110.5	-3.14921	-0.423431	0.325804		-5.98096	-0.785979	-0.319618		-6.84462	-1.24984	-0.387422		-6.28044	-1.27581	-0.22584
110.71	-3.11891	-0.422962	0.322221		-5.94869	-0.786418	-0.306509		-6.81198	-1.25556	-0.388994		-6.26243	-1.27918	-0.231671
110.91	-3.11158	-0.416668	0.320088		-5.93637	-0.778244	-0.307557		-6.79791	-1.25217	-0.389189		-6.24831	-1.26766	-0.240604
111.12	-3.10155	-0.408835	0.326128		-5.94229	-0.770888	-0.301896		-6.77814	-1.24906	-0.377367		-6.24668	-1.26074	-0.226204
111.32	-3.091	-0.414541	0.307073		-5.94134	-0.770503	-0.305657		-6.76418	-1.24593	-0.393385		-6.23803	-1.2782	-0.237166
111.52	-3.06937	-0.423798	0.296712		-5.93016	-0.775212	-0.320898		-6.73375	-1.25416	-0.397939		-6.22826	-1.27581	-0.243107
111.73	-3.06145	-0.436181	0.294461		-5.91917	-0.779272	-0.321793		-6.72673	-1.26664	-0.410279		-6.23579	-1.29528	-0.248124
111.93	-3.04609	-0.436526	0.313329		-5.92085	-0.792366	-0.31527		-6.73244	-1.27294	-0.403676		-6.2457	-1.30516	-0.233107
112.14	-3.03491	-0.45492	0.325311		-5.93981	-0.795599	-0.311688		-6.75557	-1.28115	-0.402087		-6.26462	-1.3052	-0.22459
112.34	-3.03369	-0.458836	0.317763		-5.95832	-0.788842	-0.314898		-6.76116	-1.28513	-0.397568		-6.26848	-1.29659	-0.231946
112.55	-3.0444	-0.474112	0.336066		-5.99146	-0.803487	-0.304756		-6.77811	-1.2979	-0.389223		-6.28891	-1.30919	-0.231503
112.75	-3.07812	-0.479099	0.330237		-6.02101	-0.801123	-0.318613		-6.81407	-1.28879	-0.400886		-6.3161	-1.30068	-0.245249
112.95	-3.09127	-0.4896	0.330645		-6.05076	-0.816434	-0.312335		-6.84794	-1.29995	-0.393329		-6.33683	-1.31548	-0.229592
113.16	-3.09712	-0.500469	0.329439		-6.0557	-0.808943	-0.309984		-6.88483	-1.30023	-0.395349		-6.33889	-1.33078	-0.237515
113.37	-3.12071	-0.509485	0.330906		-6.06574	-0.806557	-0.299949		-6.92776	-1.30381	-0.388904		-6.37162	-1.32643	-0.239375
113.57	-3.16293	-0.517103	0.340734		-6.09121	-0.814795	-0.295003		-6.97526	-1.30956	-0.38073		-6.39957	-1.34643	-0.229071
113.78	-3.17163	-0.493683	0.347116		-6.11304	-0.80727	-0.302484		-6.98258	-1.29513	-0.367569		-6.39356	-1.33463	-0.228151
113.98	-3.17416	-0.49694	0.329453		-6.10156	-0.797048	-0.309555		-6.96269	-1.2878	-0.385619		-6.36971	-1.33884	-0.248009
114.19	-3.17965	-0.504595	0.319135		-6.08224	-0.811242	-0.320557		-6.94255	-1.3003	-0.379046		-6.3586	-1.35708	-0.261587
114.39	-3.18219	-0.501339	0.332246		-6.07782	-0.822923	-0.309798		-6.94872	-1.30531	-0.379547		-6.36748	-1.36309	-0.244751
114.6	-3.17037	-0.507161	0.314803		-6.04893	-0.821229	-0.311022		-6.92109	-1.30638	-0.391705		-6.33759	-1.36477	-0.252562
114.8	-3.15246	-0.502913	0.321145		-6.0199	-0.819626	-0.311979		-6.90382	-1.30503	-0.385053		-6.32541	-1.36559	-0.244921
115	-3.15261	-0.498903	0.323612		-6.01174	-0.811367	-0.327478		-6.89142	-1.30117	-0.395949		-6.32591	-1.35986	-0.259122
115.21	-3.14537	-0.495194	0.338375		-6.01063	-0.824023	-0.323411		-6.85546	-1.29561	-0.389098		-6.32876	-1.35282	-0.253941
115.41	-3.13489	-0.487432	0.341581		-6.01184	-0.835387	-0.327065		-6.82838	-1.3028	-0.387604		-6.32781	-1.35786	-0.245234
115.62	-3.10914	-0.482052	0.351811		-6.00432	-0.825169	-0.334296		-6.79716	-1.29605	-0.393935		-6.32413	-1.35621	-0.248818
115.82	-3.08781	-0.497112	0.353873		-5.98246	-0.839951	-0.323564		-6.79154	-1.31389	-0.405594		-6.34134	-1.36303	-0.248304
116.03	-3.07825	-0.49319	0.358701		-6.00108	-0.838979	-0.323533		-6.81381	-1.31148	-0.394896		-6.37745	-1.35241	-0.233862
116.23	-3.08139	-0.490749	0.362469		-6.0325	-0.829404	-0.31733		-6.84047	-1.29902	-0.384629		-6.39908	-1.35018	-0.225716
116.44	-3.09485	-0.489632	0.352898		-6.04505	-0.81932	-0.328386		-6.85159	-1.28944	-0.396677		-6.40606	-1.34391	-0.247345
116.64	-3.11431	-0.481945	0.37398		-6.08613	-0.817393	-0.331471		-6.89912	-1.29012	-0.390738		-6.43996	-1.34761	-0.232953
116.85	-3.12545	-0.48572	0.364126		-6.13084	-0.821608	-0.333602		-6.92906	-1.30391	-0.391342		-6.46539	-1.35137	-0.241233
117.05	-3.13157	-0.49416	0.358093		-6.14535	-0.824869	-0.334883		-6.95021	-1.31634	-0.377788		-6.48406	-1.36573	-0.234927
117.26	-3.14202	-0.506795	0.345504		-6.15764	-0.824523	-0.340957		-6.9991	-1.33379	-0.386392		-6.5018	-1.37875	-0.23375
117.46	-3.16793	-0.51696	0.357018		-6.17097	-0.830374	-0.333328		-7.03871	-1.33732	-0.388813		-6.50789	-1.39313	-0.23096
117.67	-3.18504	-0.538215	0.360971		-6.17845	-0.849449	-0.322041		-7.05227	-1.3634	-0.38433		-6.51871	-1.40724	-0.225869
117.87	-3.19799	-0.530778	0.351524		-6.18877	-0.829474	-0.325455		-7.07659	-1.34316	-0.379463		-6.52072	-1.3954	-0.234163
118.08	-3.21921	-0.533966	0.354017		-6.1869	-0.83372	-0.313924		-7.0844	-1.35871	-0.377936		-6.52117	-1.40724	-0.236184
118.28	-3.23816	-0.544287	0.345362		-6.18068	-0.848449	-0.309297		-7.08606	-1.37193	-0.396244		-6.5263	-1.4125	-0.237471
118.49	-3.22332	-0.550336	0.355368		-6.17683	-0.852881	-0.29593		-7.07021	-1.38074	-0.379636		-6.51879	-1.42572	-0.217695
118.7	-3.19951	-0.555071	0.347174		-6.14844	-0.859663	-0.30063		-7.04468	-1.38811	-0.386446		-6.49888	-1.4344	-0.222594
118.9	-3.19777	-0.554396	0.363563		-6.12195	-0.856926	-0.283007		-7.01798	-1.38491	-0.377695		-6.48029	-1.43427	-0.209636
119.1	-3.19695	-0.552332	0.37561		-6.12214	-0.8602	-0.269454		-7.00213	-1.39562	-0.381473		-6.47597	-1.43553	-0.208226
119.31	-3.19579	-0.549363	0.385381		-6.11898	-0.863427	-0.267045		-6.97505	-1.39933	-0.374391		-6.46924	-1.42807	-0.213426
119.51	-3.17514	-0.562082	0.371732		-6.10628	-0.869833	-0.280704		-6.94996	-1.41208	-0.377992		-6.46382	-1.44093	-0.224403
119.72	-3.15368	-0.545428	0.368939		-6.11244	-0.861748	-0.272814		-6.96951	-1.39917	-0.374872		-6.46315	-1.43603	-0.223434
119.92	-3.14138	-0.551876	0.367212		-6.12357	-0.874051	-0.275467		-6.95828	-1.41239	-0.37899		-6.46845	-1.4641	-0.227217
120.13	-3.14245	-0.569301	0.373436		-6.14747	-0.881955	-0.276638		-6.96469	-1.42047	-0.385057		-6.48723	-1.4642	-0.227697
120.33	-3.13165	-0.553764	0.400415		-6.16789	-0.875238	-0.267789		-6.97214	-1.42644	-0.37136		-6.49111	-1.46117	-0.223555
120.54	-3.14815	-0.560473	0.389399		-6.18422	-0.887134	-0.275601		-7.01201	-1.43364	-0.389903		-6.52244	-1.47031	-0.244692
120.74	-3.18205	-0.582063	0.397724		-6.22587	-0.889972	-0.262266		-7.05101	-1.43143	-0.375787		-6.56513	-1.46864	-0.238235
120.95	-3.19568	-0.593322	0.383219		-6.26677	-0.90735	-0.271698		-7.09767	-1.44053	-0.376558		-6.60482	-1.47249	-0.249671
121.15	-3.20363	-0.592456	0.377592		-6.28287	-0.901741	-0.273314		-7.12084	-1.43668	-0.379871		-6.61564	-1.47607	-0.249846
121.36	-3.22292	-0.59638	0.360707		-6.29282	-0.903802	-0.276036		-7.15953	-1.43401	-0.401846		-6.63923	-1.49024	-0.251348
121.56	-3.23934	-0.583829	0.359065		-6.31359	-0.890241	-0.263889		-7.19017	-1.41513	-0.399158		-6.65654	-1.46221	-0.249173
121.76	-3.25617	-0.603112	0.360486		-6.31299	-0.903527	-0.262191		-7.19869	-1.42016	-0.395939		-6.65272	-1.47784	-0.247386
121.97	-3.2754	-0.608637	0.363366		-6.32302	-0.912286	-0.260515		-7.20987	-1.43236	-0.390521		-6.65048	-1.47502	-0.236789
122.17	-3.27543	-0.601388	0.353613		-6.30987	-0.90894	-0.257066		-7.21183	-1.43026	-0.390081		-6.63144	-1.48033	-0.235362
122.37	-3.28276	-0.609786	0.356653		-6.29692	-0.903321	-0.257497		-7.2234	-1.42425	-0.402753		-6.63619	-1.48268	-0.234546
122.58	-3.27353	-0.608037	0.362191		-6.28533	-0.894861	-0.259182		-7.20859	-1.42563	-0.406954		-6.6196	-1.48265	-0.228096
122.78	-3.25542	-0.594358	0.350661		-6.25872	-0.898659	-0.261599		-7.19279	-1.42446	-0.408705		-6.58953	-1.48958	-0.227006
122.98	-3.25286	-0.599435	0.368535		-6.24371	-0.89028	-0.248816		-7.17007	-1.42067	-0.393575		-6.57867	-1.49419	-0.207457
123.19	-3.25671	-0.611273	0.369631		-6.24379	-0.895878	-0.256159		-7.16595	-1.4191	-0.394838		-6.59075	-1.48746	-0.21064
123.39	-3.24579	-0.611166	0.376657		-6.25149	-0.894246	-0.271386		-7.1409	-1.42459	-0.381964		-6.57715	-1.47992	-0.214734
123.6	-3.23035	-0.619602	0.387801		-6.25289	-0.897513	-0.270312		-7.12196	-1.4448	-0.376947		-6.57843	-1.50174	-0.215666
123.81	-3.22455	-0.607162	0.380111		-6.27048	-0.886006	-0.278593		-7.12681	-1.43889	-0.389165		-6.6069	-1.47696	-0.228646
124.01	-3.21224	-0.603989	0.387817		-6.26682	-0.874895	-0.267192		-7.13319	-1.43684	-0.385963		-6.61679	-1.46925	-0.239824
124.22	-3.21765	-0.609575	0.393493		-6.29087	-0.867603	-0.27073		-7.14203	-1.43178	-0.394232		-6.64828	-1.46504	-0.238265
124.42	-3.21465	-0.624368	0.384449		-6.31269	-0.88678	-0.274585		-7.14843	-1.44643	-0.390942		-6.65941	-1.47813	-0.247603
124.63	-3.23503	-0.633107	0.385075		-6.34084	-0.882472	-0.282932		-7.17936	-1.44269	-0.378752		-6.68799	-1.47687	-0.245955
124.83	-3.26061	-0.642049	0.38037		-6.36461	-0.883326	-0.289619		-7.20033	-1.45614	-0.386135		-6.73354	-1.48323	-0.254857
125.04	-3.26242	-0.647948	0.359943		-6.38269	-0.892471	-0.306546		-7.23885	-1.46544	-0.410538		-6.73895	-1.49768	-0.275376
125.24	-3.26387	-0.652276	0.365082		-6.39431	-0.903812	-0.30237		-7.26768	-1.4779	-0.409468		-6.73198	-1.51999	-0.268925
125.45	-3.29329	-0.653413	0.357598		-6.42259	-0.919277	-0.280024		-7.32523	-1.48464	-0.419423		-6.75752	-1.52979	-0.268119
125.65	-3.31251	-0.661739	0.368735		-6.42853	-0.927999	-0.27793		-7.3497	-1.47795	-0.409301		-6.76813	-1.53476	-0.258612
125.85	-3.32691	-0.674336	0.358457		-6.41913	-0.93382	-0.276508		-7.3432	-1.49083	-0.416109		-6.76137	-1.54761	-0.263864
126.06	-3.33728	-0.687436	0.367867		-6.41602	-0.948711	-0.278541		-7.34363	-1.48814	-0.409306		-6.7462	-1.55718	-0.243475
126.27	-3.34666	-0.685985	0.372682		-6.39057	-0.959551	-0.275471		-7.33865	-1.48524	-0.402122		-6.74271	-1.56174	-0.241321
126.47	-3.34559	-0.690318	0.373633		-6.38709	-0.947831	-0.262489		-7.33071	-1.47776	-0.40086		-6.74104	-1.55282	-0.233279
126.68	-3.32697	-0.679621	0.381046		-6.35648	-0.943891	-0.245302		-7.29674	-1.47776	-0.382569		-6.70644	-1.54801	-0.217473
126.88	-3.31119	-0.688967	0.389244		-6.34327	-0.948157	-0.240298		-7.28651	-1.47831	-0.380463		-6.69444	-1.55159	-0.207553
127.08	-3.31475	-0.697315	0.401953		-6.3267	-0.942691	-0.240349		-7.26696	-1.48158	-0.390971		-6.69104	-1.55554	-0.200666
127.29	-3.31406	-0.697397	0.405642		-6.3236	-0.939917	-0.238077		-7.25195	-1.47367	-0.381857		-6.70201	-1.54654	-0.195976
127.49	-3.29289	-0.696188	0.430317		-6.31451	-0.931643	-0.239138		-7.20445	-1.4596	-0.363804		-6.70075	-1.53925	-0.184755
127.7	-3.28743	-0.7057	0.432093		-6.32129	-0.941883	-0.238632		-7.19579	-1.47298	-0.371099		-6.71282	-1.53316	-0.192779
127.9	-3.28456	-0.702545	0.450534		-6.33244	-0.950296	-0.227449		-7.20177	-1.47977	-0.362899		-6.72235	-1.54138	-0.183361
128.11	-3.28459	-0.692926	0.4403		-6.35093	-0.943547	-0.233677		-7.20934	-1.49337	-0.374271		-6.75073	-1.54311	-0.201694
128.31	-3.27146	-0.691184	0.43821		-6.37904	-0.935613	-0.238015		-7.23239	-1.49587	-0.367071		-6.75897	-1.55334	-0.19769
128.52	-3.28182	-0.683474	0.439477		-6.39065	-0.941284	-0.249519		-7.25064	-1.51378	-0.36475		-6.78	-1.56384	-0.199233
128.73	-3.30256	-0.69175	0.442878		-6.42288	-0.947028	-0.252988		-7.29419	-1.52504	-0.378741		-6.81591	-1.57018	-0.192977
128.93	-3.3057	-0.673557	0.432326		-6.45553	-0.929637	-0.252342		-7.3223	-1.5075	-0.394834		-6.82757	-1.5501	-0.198784
129.13	-3.31171	-0.660551	0.423852		-6.47806	-0.929169	-0.247558		-7.35004	-1.50271	-0.389894		-6.83479	-1.53231	-0.206715
129.34	-3.31949	-0.653865	0.410506		-6.49117	-0.924002	-0.268202		-7.37822	-1.50335	-0.41606		-6.84447	-1.53823	-0.238857
129.54	-3.33528	-0.673285	0.396008		-6.49171	-0.929134	-0.277255		-7.41593	-1.51689	-0.4324		-6.8533	-1.557	-0.258305
129.75	-3.3469	-0.671438	0.387332		-6.48558	-0.926759	-0.282553		-7.4267	-1.51099	-0.430201		-6.8437	-1.56262	-0.245364
129.95	-3.35348	-0.675784	0.381624		-6.48187	-0.924747	-0.293752		-7.43638	-1.50346	-0.430116		-6.84442	-1.56684	-0.257401
130.16	-3.37724	-0.682414	0.386584		-6.48665	-0.933552	-0.276072		-7.45111	-1.52092	-0.426571		-6.85223	-1.57893	-0.237387
130.36	-3.3883	-0.685059	0.383477		-6.47933	-0.941037	-0.277687		-7.43663	-1.52144	-0.438552		-6.83991	-1.57277	-0.238901
130.57	-3.38247	-0.691547	0.383311		-6.47113	-0.948243	-0.270875		-7.42509	-1.5089	-0.428844		-6.81171	-1.5726	-0.233845
130.78	-3.36114	-0.705109	0.386864		-6.45233	-0.960339	-0.278873		-7.38357	-1.50995	-0.432413		-6.79687	-1.5804	-0.256119
130.98	-3.3606	-0.714201	0.404066		-6.43656	-0.968634	-0.27168		-7.36972	-1.51362	-0.41049		-6.79217	-1.60497	-0.252978
131.19	-3.35685	-0.727567	0.412918		-6.43817	-0.971908	-0.271012		-7.36276	-1.52392	-0.395328		-6.80063	-1.62093	-0.247068
131.39	-3.3609	-0.740158	0.423168		-6.43961	-0.982968	-0.254601		-7.35864	-1.52706	-0.379779		-6.81008	-1.61824	-0.218835
131.59	-3.35107	-0.731807	0.437428		-6.44497	-0.978203	-0.248988		-7.34457	-1.5366	-0.37297		-6.8133	-1.61666	-0.204576
131.8	-3.34659	-0.72673	0.444995		-6.46132	-0.970058	-0.241018		-7.34137	-1.53399	-0.369643		-6.82675	-1.62512	-0.217759
132.01	-3.33934	-0.730087	0.453197		-6.47546	-0.97454	-0.233811		-7.33896	-1.53641	-0.357684		-6.8326	-1.61457	-0.20359
132.21	-3.32123	-0.7437	0.457667		-6.46474	-0.974401	-0.249945		-7.33351	-1.53122	-0.356617		-6.83812	-1.6256	-0.20999
132.42	-3.32461	-0.751645	0.46053		-6.48348	-0.984269	-0.239624		-7.3587	-1.54194	-0.345038		-6.86361	-1.6383	-0.218587
132.62	-3.34487	-0.761569	0.448924		-6.5065	-0.995959	-0.251534		-7.38125	-1.56132	-0.351875		-6.9094	-1.65344	-0.22355
132.83	-3.36465	-0.760279	0.456189		-6.5391	-0.998073	-0.235236		-7.43067	-1.56903	-0.344361		-6.94156	-1.65778	-0.21692
133.03	-3.3742	-0.761975	0.441962		-6.5503	-1.00968	-0.247513		-7.4602	-1.58594	-0.359112		-6.95622	-1.65418	-0.228467
133.24	-3.37533	-0.770097	0.444311		-6.55963	-1.03409	-0.239647		-7.46155	-1.59128	-0.366425		-6.96718	-1.66299	-0.233337
133.45	-3.38561	-0.776617	0.437452		-6.57948	-1.03723	-0.238519		-7.48966	-1.59682	-0.367483		-6.97061	-1.6766	-0.24777
133.66	-3.41781	-0.794186	0.43452		-6.59615	-1.05384	-0.235448		-7.51836	-1.60898	-0.361339		-6.98315	-1.69315	-0.246369
133.86	-3.42577	-0.798618	0.435945		-6.60095	-1.06295	-0.236065		-7.53692	-1.62109	-0.361291		-6.99576	-1.68795	-0.232081
134.07	-3.44255	-0.796423	0.440214		-6.60256	-1.05451	-0.245437		-7.54406	-1.62728	-0.37565		-6.99882	-1.69767	-0.236557
134.27	-3.46694	-0.796982	0.433074		-6.61844	-1.06028	-0.235103		-7.5504	-1.6254	-0.375176		-6.9994	-1.68712	-0.240433
134.48	-3.45472	-0.792845	0.434299		-6.61374	-1.03956	-0.236604		-7.54762	-1.61886	-0.383682		-6.9885	-1.6675	-0.242777
134.68	-3.43657	-0.795111	0.44028		-6.59762	-1.03088	-0.228445		-7.54295	-1.60832	-0.383441		-6.97115	-1.66536	-0.242149
134.89	-3.42217	-0.79316	0.431054		-6.588	-1.03454	-0.241729		-7.53122	-1.59698	-0.39515		-6.95132	-1.65703	-0.239661
135.09	-3.42058	-0.807914	0.447546		-6.59064	-1.03905	-0.240628		-7.51749	-1.60229	-0.379868		-6.94867	-1.66194	-0.234336
135.3	-3.42681	-0.798485	0.454923		-6.575	-1.01719	-0.244306		-7.51181	-1.60361	-0.378369		-6.93795	-1.64342	-0.217168
135.5	-3.42627	-0.791891	0.460558		-6.56857	-1.00835	-0.232049		-7.4924	-1.61365	-0.375093		-6.94091	-1.63903	-0.212647
135.71	-3.39494	-0.78102	0.448101		-6.5553	-1.00536	-0.236684		-7.46207	-1.60262	-0.387598		-6.92767	-1.63027	-0.215419
135.91	-3.38313	-0.802937	0.446913		-6.55774	-0.998441	-0.240707		-7.45659	-1.61091	-0.388751		-6.92407	-1.63497	-0.2318
136.12	-3.36953	-0.802413	0.436082		-6.56242	-1.00729	-0.249003		-7.45912	-1.61594	-0.390114		-6.93456	-1.64376	-0.238489
136.32	-3.36482	-0.799714	0.438872		-6.57457	-0.999793	-0.248906		-7.4749	-1.61119	-0.392814		-6.95406	-1.64263	-0.238565
136.53	-3.3794	-0.804859	0.436352		-6.58958	-1.0177	-0.2487		-7.4765	-1.61957	-0.400955		-6.96825	-1.65228	-0.240788
136.73	-3.39177	-0.79677	0.44669		-6.61599	-1.01013	-0.242487		-7.49309	-1.62184	-0.40345		-6.98077	-1.64758	-0.248158
136.94	-3.41027	-0.794682	0.42824		-6.64008	-1.00622	-0.246469		-7.51898	-1.62089	-0.403027		-7.00664	-1.65693	-0.264522
137.14	-3.41329	-0.787484	0.426331		-6.65641	-0.996656	-0.234487		-7.53838	-1.61977	-0.409544		-7.02494	-1.65937	-0.267583
137.35	-3.42267	-0.79217	0.418473		-6.684	-1.01161	-0.239167		-7.58469	-1.61925	-0.419587		-7.06389	-1.69173	-0.279372
137.55	-3.42917	-0.795495	0.416125		-6.69695	-1.0092	-0.252289		-7.60925	-1.60333	-0.417131		-7.07079	-1.68567	-0.284413
137.76	-3.45264	-0.808715	0.430493		-6.7102	-1.01854	-0.246247		-7.65223	-1.61089	-0.409891		-7.08926	-1.69373	-0.282391
137.96	-3.46932	-0.792743	0.430162		-6.70995	-1.03854	-0.249485		-7.6568	-1.61554	-0.416718		-7.09165	-1.70301	-0.265138
138.17	-3.4796	-0.800428	0.436531		-6.70366	-1.04239	-0.240957		-7.65791	-1.61725	-0.40743		-7.08553	-1.69905	-0.259139
138.37	-3.47448	-0.805788	0.431178		-6.69669	-1.04836	-0.248568		-7.65186	-1.61761	-0.407701		-7.07058	-1.71066	-0.25744
138.58	-3.47435	-0.82473	0.436183		-6.69162	-1.05908	-0.251411		-7.66074	-1.63168	-0.392918		-7.06946	-1.72714	-0.254778
138.78	-3.46485	-0.840735	0.440042		-6.67196	-1.06549	-0.248411		-7.6491	-1.63591	-0.402066		-7.04874	-1.73703	-0.253648
138.98	-3.46259	-0.863061	0.456839		-6.66582	-1.07544	-0.235787		-7.63208	-1.65053	-0.394893		-7.03484	-1.74187	-0.240745
139.19	-3.46701	-0.859091	0.451962		-6.67945	-1.08	-0.236965		-7.6291	-1.64838	-0.388915		-7.02939	-1.74263	-0.226132
139.39	-3.46255	-0.864683	0.455403		-6.68231	-1.07805	-0.231857		-7.59899	-1.64433	-0.377373		-7.02586	-1.73687	-0.223809
139.6	-3.45943	-0.878938	0.473063		-6.68914	-1.09156	-0.228899		-7.58648	-1.66116	-0.371537		-7.02967	-1.76353	-0.208235
139.8	-3.44419	-0.873426	0.459899		-6.7017	-1.09238	-0.235073		-7.57448	-1.66251	-0.37152		-7.03859	-1.75854	-0.206857
140	-3.42961	-0.879072	0.453205		-6.71562	-1.08953	-0.219947		-7.57781	-1.66785	-0.376979		-7.04735	-1.75585	-0.220061
140.21	-3.4206	-0.87338	0.445451		-6.74073	-1.09121	-0.220637		-7.58663	-1.6637	-0.382244		-7.07325	-1.75507	-0.212768
140.41	-3.41198	-0.876372	0.457391		-6.75988	-1.09256	-0.216961		-7.58989	-1.67009	-0.374526		-7.08564	-1.75876	-0.220116
140.62	-3.41428	-0.863305	0.45977		-6.7762	-1.09125	-0.209979		-7.60295	-1.66585	-0.377323		-7.10501	-1.75792	-0.217652
140.82	-3.44064	-0.86704	0.457063		-6.81055	-1.10697	-0.211517		-7.64438	-1.67559	-0.367716		-7.14917	-1.76089	-0.209298
141.02	-3.44742	-0.863668	0.463936		-6.82839	-1.1127	-0.215481		-7.67254	-1.67573	-0.378853		-7.17612	-1.7732	-0.20597
141.23	-3.44999	-0.869447	0.476318		-6.83157	-1.11264	-0.21978		-7.69203	-1.68482	-0.380916		-7.19683	-1.78073	-0.217308
141.43	-3.46327	-0.874648	0.484269		-6.84331	-1.12291	-0.216371		-7.72916	-1.70366	-0.386844		-7.20069	-1.77857	-0.218193
141.64	-3.4699	-0.867191	0.481538		-6.83779	-1.12642	-0.215221		-7.75026	-1.70074	-0.397738		-7.20595	-1.76566	-0.230754
141.85	-3.471	-0.872369	0.473111		-6.83105	-1.13825	-0.222298		-7.74853	-1.70431	-0.406075		-7.20214	-1.77221	-0.242823
142.05	-3.4795	-0.86262	0.487454		-6.83192	-1.14288	-0.219644		-7.75406	-1.6987	-0.394857		-7.19364	-1.78332	-0.231042
142.25	-3.50851	-0.863358	0.497316		-6.83136	-1.13166	-0.204777		-7.76306	-1.69348	-0.384673		-7.18277	-1.78446	-0.227484
142.46	-3.52203	-0.864198	0.488137		-6.82225	-1.14832	-0.208283		-7.76804	-1.70759	-0.399854		-7.17757	-1.77671	-0.233236
142.66	-3.51079	-0.85563	0.485555		-6.81705	-1.1424	-0.22004		-7.74832	-1.71611	-0.395893		-7.16596	-1.78346	-0.236448
142.87	-3.48474	-0.845494	0.475823		-6.79249	-1.12505	-0.228453		-7.70998	-1.70419	-0.400615		-7.13545	-1.77963	-0.24381
143.07	-3.48007	-0.8323	0.465609		-6.77848	-1.10957	-0.243004		-7.69381	-1.69714	-0.404653		-7.13131	-1.75595	-0.265129
143.28	-3.48047	-0.845439	0.466686		-6.76989	-1.11929	-0.231803		-7.67771	-1.70919	-0.406781		-7.12762	-1.75746	-0.252344
143.48	-3.46494	-0.842843	0.462947		-6.76032	-1.10308	-0.240701		-7.6416	-1.70353	-0.416332		-7.12994	-1.76498	-0.257449
143.69	-3.45157	-0.849017	0.451534		-6.76046	-1.10507	-0.243531		-7.61968	-1.70936	-0.424192		-7.12341	-1.76124	-0.25636
143.9	-3.45139	-0.837774	0.466794		-6.77987	-1.08315	-0.241488		-7.6236	-1.70642	-0.41519		-7.13985	-1.7524	-0.255622
144.11	-3.44087	-0.852668	0.449162		-6.78232	-1.08083	-0.254515		-7.63264	-1.71432	-0.418272		-7.16096	-1.75906	-0.267982
144.32	-3.43929	-0.870558	0.444581		-6.8005	-1.09532	-0.268176		-7.64585	-1.73725	-0.431685		-7.17662	-1.78211	-0.279754
144.52	-3.42921	-0.872153	0.452295		-6.82201	-1.0961	-0.260336		-7.65449	-1.74257	-0.427725		-7.19743	-1.78749	-0.275671
144.72	-3.44318	-0.89465	0.453364		-6.8341	-1.09878	-0.254095		-7.67403	-1.74232	-0.421342		-7.22134	-1.79053	-0.270006
144.93	-3.46005	-0.904005	0.461842		-6.84979	-1.11539	-0.251238		-7.70712	-1.7519	-0.414346		-7.2528	-1.80604	-0.265806
145.13	-3.45208	-0.915717	0.462489		-6.85822	-1.1169	-0.248968		-7.71903	-1.76304	-0.407584		-7.24596	-1.81203	-0.247196
145.34	-3.45248	-0.915475	0.460096		-6.87338	-1.12824	-0.253958		-7.74533	-1.76596	-0.404839		-7.25052	-1.81893	-0.25924
145.55	-3.46344	-0.910919	0.454762		-6.8878	-1.12057	-0.245202		-7.77859	-1.76714	-0.397457		-7.26243	-1.81876	-0.263499
145.75	-3.48494	-0.906434	0.456524		-6.91029	-1.13154	-0.24083		-7.80114	-1.77332	-0.395353		-7.27697	-1.82191	-0.254657
145.96	-3.51016	-0.912161	0.451064		-6.9084	-1.12987	-0.232627		-7.80563	-1.77803	-0.40359		-7.27591	-1.82679	-0.242579
146.16	-3.52785	-0.902102	0.458295		-6.89612	-1.11877	-0.232164		-7.81694	-1.76175	-0.411306		-7.27591	-1.80798	-0.239854
146.37	-3.51087	-0.8972	0.456015		-6.8694	-1.11343	-0.227645		-7.80112	-1.75931	-0.407401		-7.26012	-1.79315	-0.238396
146.58	-3.53757	-0.897648	0.453354		-6.86009	-1.10164	-0.240422		-7.79284	-1.75244	-0.407155		-7.26354	-1.79414	-0.246481
146.78	-3.51282	-0.893765	0.462444		-6.83979	-1.09405	-0.237737		-7.77507	-1.7472	-0.416988		-7.24342	-1.78819	-0.244796
146.99	-3.49752	-0.897317	0.466947		-6.85063	-1.09654	-0.235468		-7.76683	-1.76855	-0.409106		-7.23563	-1.78878	-0.246752
147.19	-3.51357	-0.899213	0.460174		-6.86081	-1.11727	-0.223665		-7.75612	-1.78115	-0.406162		-7.2472	-1.80941	-0.259478
147.4	-3.51565	-0.883816	0.463302		-6.87245	-1.10402	-0.231861		-7.74493	-1.76764	-0.410885		-7.26072	-1.80249	-0.261162
147.61	-3.51879	-0.897814	0.468858		-6.86675	-1.12429	-0.231782		-7.72827	-1.77891	-0.407896		-7.25779	-1.81441	-0.248383
147.81	-3.50723	-0.906455	0.481357		-6.85729	-1.1198	-0.230208		-7.71852	-1.77823	-0.395512		-7.25892	-1.83583	-0.247135
148.02	-3.49311	-0.907808	0.465227		-6.86655	-1.12388	-0.250677		-7.72765	-1.77402	-0.410116		-7.27112	-1.84464	-0.26974
148.22	-3.48885	-0.931004	0.46454		-6.89488	-1.14022	-0.241605		-7.73509	-1.79645	-0.404059		-7.27892	-1.86387	-0.252291
148.43	-3.49034	-0.93197	0.474838		-6.92334	-1.14895	-0.237662		-7.76214	-1.7925	-0.402208		-7.31139	-1.86985	-0.247136
148.63	-3.4793	-0.942387	0.48173		-6.94494	-1.1596	-0.223943		-7.78351	-1.80026	-0.391303		-7.32529	-1.88027	-0.236789
148.83	-3.50678	-0.941262	0.473564		-6.99466	-1.17178	-0.215266		-7.81658	-1.81516	-0.379883		-7.34767	-1.88616	-0.229287
149.04	-3.53273	-0.941132	0.451593		-6.99676	-1.16907	-0.236515		-7.83154	-1.80426	-0.407896		-7.36787	-1.89183	-0.251929
149.25	-3.5336	-0.950708	0.455342		-7.00935	-1.15755	-0.245649		-7.86908	-1.80856	-0.409384		-7.3773	-1.88744	-0.240948
149.45	-3.54733	-0.961342	0.446944		-7.0106	-1.1636	-0.244928		-7.89095	-1.81523	-0.414085		-7.37523	-1.88323	-0.229773
149.66	-3.55911	-0.956005	0.430914		-7.03253	-1.16379	-0.259715		-7.91907	-1.80426	-0.415018		-7.37659	-1.87562	-0.24085
149.86	-3.56881	-0.963539	0.42346		-7.03539	-1.16824	-0.261099		-7.94861	-1.81013	-0.417937		-7.38016	-1.87167	-0.246891
150.07	-3.58148	-0.975521	0.436916		-7.03835	-1.17883	-0.25102		-7.96608	-1.82899	-0.413423		-7.38178	-1.87385	-0.235101
150.27	-3.59859	-0.960557	0.433144		-7.03412	-1.17357	-0.254578		-7.94618	-1.82166	-0.421385		-7.36463	-1.86442	-0.258149
150.48	-3.61464	-0.973433	0.422356		-7.02297	-1.16746	-0.260856		-7.93539	-1.83037	-0.420131		-7.34419	-1.86821	-0.267388
150.68	-3.61338	-0.975827	0.412401		-7.01364	-1.17449	-0.262344		-7.93089	-1.83904	-0.435959		-7.31874	-1.87141	-0.265689
150.88	-3.61656	-0.981283	0.416697		-6.99589	-1.18755	-0.267837		-7.92707	-1.83141	-0.458107		-7.3204	-1.87532	-0.273454
151.09	-3.60301	-0.992332	0.432581		-7.00314	-1.203	-0.252832		-7.91729	-1.8387	-0.457548		-7.32172	-1.88142	-0.256956
151.29	-3.61343	-0.980992	0.44671		-7.01184	-1.21077	-0.241285		-7.91007	-1.84346	-0.445408		-7.33061	-1.88107	-0.254099
151.49	-3.61387	-0.977008	0.445402		-7.01975	-1.214	-0.225816		-7.8989	-1.83941	-0.442175		-7.33361	-1.88577	-0.27069
151.71	-3.59275	-0.975829	0.463315		-7.01936	-1.20884	-0.210687		-7.8834	-1.83865	-0.430063		-7.35023	-1.87498	-0.250233
151.91	-3.58975	-0.980295	0.455689		-7.02271	-1.20882	-0.207602		-7.86344	-1.83609	-0.435583		-7.35623	-1.87833	-0.247214
152.11	-3.57139	-0.972639	0.465318		-7.02166	-1.20316	-0.20017		-7.84795	-1.82643	-0.425062		-7.34237	-1.87564	-0.242677
152.32	-3.56718	-0.981255	0.466958		-7.04313	-1.20489	-0.199033		-7.88393	-1.83512	-0.422125		-7.37051	-1.88568	-0.246445
152.51	-3.57005	-0.986439	0.469179		-7.07102	-1.22128	-0.196299		-7.90735	-1.85268	-0.422528		-7.40293	-1.89859	-0.237664
152.72	-3.57827	-1.00396	0.480932		-7.09305	-1.22203	-0.197709		-7.92279	-1.85933	-0.418319		-7.43243	-1.90152	-0.239754
152.92	-3.58545	-1.00244	0.475597		-7.10474	-1.20138	-0.195043		-7.94515	-1.86472	-0.410733		-7.44322	-1.89935	-0.246799
153.12	-3.597	-0.992555	0.470579		-7.12685	-1.18734	-0.190975		-7.97185	-1.86039	-0.400977		-7.44784	-1.88051	-0.240524
153.33	-3.58506	-0.993387	0.458727		-7.1115	-1.19095	-0.202534		-7.98758	-1.85163	-0.410546		-7.45026	-1.88596	-0.241937
153.53	-3.58712	-1.00363	0.451932		-7.11836	-1.18362	-0.22026		-8.018	-1.85342	-0.411175		-7.4655	-1.89049	-0.241375
153.74	-3.61242	-1.00477	0.446041		-7.11851	-1.18886	-0.234675		-8.05323	-1.86188	-0.434499		-7.46816	-1.89585	-0.259728
153.94	-3.62327	-0.994993	0.44758		-7.13061	-1.18042	-0.241323		-8.0621	-1.86238	-0.443376		-7.47448	-1.89153	-0.26597
154.14	-3.64777	-0.999536	0.446415		-7.13439	-1.18683	-0.231555		-8.07645	-1.86836	-0.443488		-7.49661	-1.90557	-0.273284
154.35	-3.65993	-1.00546	0.441668		-7.12488	-1.19041	-0.244125		-8.06559	-1.87707	-0.444964		-7.494	-1.90949	-0.268187
154.55	-3.65114	-1.00915	0.443418		-7.1044	-1.18986	-0.247818		-8.04552	-1.86722	-0.460433		-7.47544	-1.90881	-0.27415
154.76	-3.64668	-0.983192	0.424523		-7.08876	-1.18695	-0.248095		-8.03756	-1.85537	-0.470692		-7.46563	-1.91064	-0.277318
154.96	-3.62625	-1.00373	0.422246		-7.07878	-1.20912	-0.256212		-8.0192	-1.86291	-0.474899		-7.45269	-1.93066	-0.278524
155.17	-3.61543	-1.00311	0.428307		-7.06136	-1.21604	-0.255029		-7.99995	-1.86801	-0.469751		-7.43967	-1.95251	-0.286072
155.37	-3.62488	-1.01505	0.416364		-7.08541	-1.22007	-0.240467		-7.98589	-1.86883	-0.465174		-7.45088	-1.95845	-0.291673
155.58	-3.6294	-1.01741	0.432865		-7.0966	-1.23175	-0.22358		-7.96801	-1.8861	-0.456033		-7.44834	-1.96721	-0.274429
155.78	-3.62373	-1.01619	0.423761		-7.09598	-1.22442	-0.223997		-7.94505	-1.89461	-0.444378		-7.45489	-1.97265	-0.269659
155.99	-3.62385	-1.02578	0.414173		-7.11315	-1.24225	-0.235405		-7.95702	-1.91067	-0.446488		-7.46974	-1.98237	-0.286466
156.19	-3.60999	-1.03313	0.415978		-7.12692	-1.25151	-0.240022		-7.96672	-1.91981	-0.450387		-7.4773	-1.98507	-0.29183
156.41	-3.5921	-1.03786	0.438889		-7.14746	-1.25713	-0.236604		-7.97866	-1.91277	-0.443982		-7.49955	-1.98685	-0.28882
156.61	-3.59467	-1.02346	0.430817		-7.17168	-1.26022	-0.245075		-8.00121	-1.9149	-0.424028		-7.51457	-1.97783	-0.294184
156.81	-3.60621	-1.03008	0.439326		-7.20011	-1.25538	-0.249384		-8.02428	-1.91595	-0.418016		-7.53426	-1.98202	-0.300325
157.02	-3.62583	-1.02568	0.437985		-7.22403	-1.25053	-0.242262		-8.05705	-1.91675	-0.413189		-7.5559	-1.98588	-0.294206
157.22	-3.63784	-1.04193	0.438395		-7.23329	-1.2562	-0.253073		-8.07792	-1.92649	-0.416213		-7.57423	-1.98942	-0.289212
157.43	-3.65179	-1.04482	0.462571		-7.24326	-1.26818	-0.250215		-8.10853	-1.9455	-0.416287		-7.58676	-2.00363	-0.276944
157.63	-3.65252	-1.05848	0.454478		-7.24364	-1.27032	-0.268384		-8.13469	-1.95724	-0.4321		-7.59475	-2.01678	-0.287703
157.84	-3.67128	-1.06369	0.46262		-7.25407	-1.27661	-0.254198		-8.15917	-1.95174	-0.440624		-7.58066	-2.03035	-0.294094
158.04	-3.67573	-1.05522	0.480223		-7.24297	-1.26407	-0.239742		-8.16822	-1.93187	-0.426736		-7.57988	-2.01126	-0.264636
158.24	-3.69147	-1.05458	0.484928		-7.23159	-1.26386	-0.244476		-8.15821	-1.93184	-0.433961		-7.56963	-2.00294	-0.249185
158.44	-3.7091	-1.0537	0.476737		-7.20835	-1.26946	-0.230936		-8.13573	-1.94537	-0.424944		-7.55284	-2.00614	-0.252144
158.65	-3.70827	-1.06566	0.477208		-7.19051	-1.27461	-0.231899		-8.12291	-1.95003	-0.435402		-7.53914	-2.01971	-0.250071
158.85	-3.68884	-1.08964	0.472471		-7.16953	-1.29647	-0.230767		-8.10264	-1.96913	-0.431541		-7.52338	-2.02911	-0.242072
159.05	-3.68921	-1.08525	0.47422		-7.1612	-1.30445	-0.244456		-8.09058	-1.9632	-0.445979		-7.52495	-2.02568	-0.263107
159.26	-3.68518	-1.07162	0.464868		-7.15764	-1.29996	-0.233783		-8.08496	-1.96028	-0.449851		-7.52335	-2.01628	-0.261902
159.47	-3.66162	-1.06645	0.44671		-7.14387	-1.28566	-0.244686		-8.05289	-1.9542	-0.454136		-7.51236	-2.00915	-0.261986
159.67	-3.66094	-1.05692	0.45385		-7.14509	-1.28927	-0.232778		-8.03397	-1.94388	-0.4455		-7.51297	-1.99752	-0.254434
159.88	-3.65479	-1.06028	0.456113		-7.15449	-1.29016	-0.233276		-8.019	-1.96196	-0.442459		-7.53501	-1.99318	-0.249086
160.08	-3.62894	-1.07183	0.448728		-7.16339	-1.29963	-0.224857		-8.00524	-1.97758	-0.441162		-7.53368	-2.0191	-0.264221
160.29	-3.63657	-1.07819	0.45222		-7.19617	-1.29379	-0.214218		-8.0284	-1.98487	-0.427525		-7.55227	-2.01856	-0.258786
160.5	-3.61837	-1.08122	0.446952		-7.21714	-1.30213	-0.212964		-8.04987	-1.98328	-0.430941		-7.56769	-2.04248	-0.25183
160.7	-3.62601	-1.0707	0.436429		-7.24762	-1.2878	-0.207305		-8.06471	-1.9766	-0.440277		-7.58577	-2.03303	-0.255644
160.91	-3.64837	-1.04826	0.438462		-7.26991	-1.27611	-0.210498		-8.09602	-1.95887	-0.445187		-7.61249	-2.02216	-0.265592
161.11	-3.65346	-1.06352	0.436143		-7.28237	-1.28491	-0.210953		-8.10577	-1.97113	-0.443887		-7.61889	-2.02684	-0.253461
161.32	-3.66505	-1.07466	0.438191		-7.31159	-1.29206	-0.221274		-8.13654	-1.9652	-0.446668		-7.63884	-2.02552	-0.251484
161.52	-3.67955	-1.0809	0.448917		-7.33519	-1.30427	-0.218443		-8.18005	-1.96083	-0.445873		-7.65106	-2.02604	-0.26257
161.73	-3.69584	-1.08627	0.434996		-7.33753	-1.29834	-0.216338		-8.20224	-1.96059	-0.446897		-7.66559	-2.02188	-0.268786
161.92	-3.70343	-1.09594	0.435398		-7.34044	-1.30112	-0.225818		-8.22748	-1.95763	-0.448007		-7.65813	-2.02565	-0.280536
162.12	-3.72079	-1.10122	0.428278		-7.33358	-1.30263	-0.241302		-8.23905	-1.96019	-0.453302		-7.6587	-2.02526	-0.283381
162.32	-3.70856	-1.09432	0.418827		-7.31107	-1.30612	-0.245535		-8.21544	-1.95217	-0.461064		-7.63691	-2.03124	-0.299442
162.52	-3.72122	-1.09636	0.41774		-7.30866	-1.29022	-0.251587		-8.2059	-1.94948	-0.469166		-7.624	-2.01381	-0.291587
162.73	-3.71283	-1.10725	0.443099		-7.29453	-1.31475	-0.237714		-8.20131	-1.95788	-0.460695		-7.61817	-2.02954	-0.280263
162.93	-3.70335	-1.11902	0.441106		-7.28364	-1.32541	-0.238824		-8.1852	-1.96521	-0.464804		-7.61001	-2.04108	-0.281733
163.14	-3.70226	-1.11724	0.441855		-7.28821	-1.32557	-0.228689		-8.1788	-1.96876	-0.458257		-7.60709	-2.04902	-0.286685
163.35	-3.71179	-1.1125	0.448992		-7.29171	-1.31871	-0.215615		-8.16593	-1.9735	-0.457991		-7.61439	-2.05003	-0.288921
163.55	-3.72698	-1.11434	0.445985		-7.28216	-1.30932	-0.222217		-8.14907	-1.98084	-0.455533		-7.61996	-2.06548	-0.293517
163.75	-3.71208	-1.11076	0.447231		-7.28771	-1.31209	-0.225201		-8.13942	-1.97233	-0.452933		-7.61003	-2.08552	-0.291836
163.96	-3.69333	-1.11459	0.446455		-7.29053	-1.33471	-0.228199		-8.12696	-1.97671	-0.452305		-7.62742	-2.0991	-0.292856
164.17	-3.69465	-1.10132	0.447331		-7.30966	-1.32904	-0.222839		-8.13488	-1.9756	-0.460544		-7.64548	-2.09458	-0.288046
164.37	-3.69551	-1.11232	0.450411		-7.32287	-1.34145	-0.218436		-8.15637	-1.9864	-0.441835		-7.6796	-2.11666	-0.273107
164.57	-3.69971	-1.1141	0.450717		-7.34589	-1.36505	-0.212439		-8.18458	-1.99711	-0.431594		-7.70304	-2.13532	-0.283426
164.78	-3.71772	-1.1143	0.442601		-7.36008	-1.35558	-0.20986		-8.19604	-1.99892	-0.42348		-7.72042	-2.12857	-0.285503
164.99	-3.73248	-1.11591	0.443177		-7.38508	-1.3537	-0.206565		-8.22058	-2.00525	-0.423086		-7.73979	-2.13796	-0.282481
165.19	-3.73275	-1.10693	0.438863		-7.39389	-1.3535	-0.208599		-8.24822	-1.99654	-0.42246		-7.75779	-2.13344	-0.280659
165.4	-3.72342	-1.11928	0.438981		-7.39052	-1.36947	-0.21204		-8.26348	-2.0166	-0.417828		-7.7669	-2.15341	-0.278767
165.6	-3.72628	-1.11991	0.435151		-7.40506	-1.38379	-0.196604		-8.28633	-2.02203	-0.416271		-7.78163	-2.14624	-0.274938
165.8	-3.72588	-1.11762	0.440397		-7.40944	-1.38341	-0.204023		-8.30203	-2.03469	-0.421378		-7.78996	-2.13944	-0.275954
166.01	-3.74559	-1.11699	0.434618		-7.41946	-1.36995	-0.191362		-8.30971	-2.02804	-0.421093		-7.7898	-2.13649	-0.274173
166.21	-3.75319	-1.11444	0.443171		-7.41075	-1.37779	-0.19329		-8.29672	-2.01606	-0.419191		-7.77823	-2.13651	-0.275437
166.42	-3.74696	-1.11501	0.446121		-7.39093	-1.37613	-0.190552		-8.27791	-2.01524	-0.428568		-7.75683	-2.13532	-0.282108
166.63	-3.73746	-1.11937	0.44236		-7.36567	-1.3701	-0.206061		-8.26171	-2.01761	-0.431998		-7.73905	-2.13243	-0.285668
166.83	-3.71735	-1.12564	0.44564		-7.35049	-1.37737	-0.219961		-8.24212	-2.01916	-0.452298		-7.72387	-2.14911	-0.290831
167.04	-3.70811	-1.12867	0.451264		-7.34286	-1.3817	-0.229423		-8.22553	-2.0131	-0.459714		-7.70946	-2.14013	-0.281482
167.24	-3.70268	-1.13022	0.466726		-7.33491	-1.37031	-0.222242		-8.19832	-2.02311	-0.449769		-7.6927	-2.133	-0.277148
167.45	-3.70477	-1.12292	0.466218		-7.33914	-1.35975	-0.220311		-8.19181	-2.00373	-0.452847		-7.6895	-2.11876	-0.27234
167.65	-3.69726	-1.13907	0.471013		-7.3281	-1.36562	-0.229834		-8.16144	-2.01402	-0.439759		-7.68204	-2.12472	-0.267236
167.85	-3.69151	-1.16072	0.460439		-7.33146	-1.38177	-0.230962		-8.14642	-2.02251	-0.442144		-7.67802	-2.12313	-0.283504
168.06	-3.67423	-1.16645	0.457575		-7.32668	-1.38499	-0.238214		-8.14056	-2.02488	-0.449596		-7.67619	-2.12376	-0.292248
168.26	-3.67506	-1.19576	0.470909		-7.35903	-1.38323	-0.224571		-8.16742	-2.04587	-0.438221		-7.70624	-2.13949	-0.28852
168.47	-3.68031	-1.19404	0.461022		-7.38741	-1.37234	-0.236192		-8.19434	-2.0463	-0.450308		-7.73717	-2.13189	-0.293124
168.67	-3.6899	-1.18987	0.455804		-7.41744	-1.36696	-0.228036		-8.20008	-2.04299	-0.461038		-7.76183	-2.13305	-0.287148
168.88	-3.70865	-1.19866	0.452946		-7.44315	-1.36964	-0.220229		-8.23238	-2.04804	-0.447607		-7.79109	-2.13652	-0.288504
169.08	-3.72024	-1.20188	0.450379		-7.45635	-1.36753	-0.205256		-8.26028	-2.06185	-0.436884		-7.81634	-2.14057	-0.288935
169.29	-3.72478	-1.21148	0.453715		-7.47096	-1.38976	-0.21077		-8.29216	-2.08284	-0.432262		-7.83517	-2.1648	-0.279871
169.49	-3.73273	-1.22138	0.450423		-7.47893	-1.38791	-0.215079		-8.312	-2.08863	-0.432412		-7.83952	-2.17351	-0.283628
169.7	-3.74604	-1.22317	0.450315		-7.49249	-1.3836	-0.19271		-8.34907	-2.0936	-0.452808		-7.84352	-2.1877	-0.293299
169.9	-3.77074	-1.21655	0.462641		-7.49951	-1.38137	-0.18177		-8.37664	-2.09926	-0.443118		-7.8659	-2.2074	-0.272993
170.11	-3.79419	-1.21234	0.464117		-7.50927	-1.3884	-0.184008		-8.39916	-2.10784	-0.428385		-7.87624	-2.21728	-0.246058
170.31	-3.7966	-1.18909	0.438576		-7.48843	-1.38339	-0.198598		-8.38756	-2.10404	-0.436262		-7.85926	-2.21548	-0.258029
170.52	-3.80763	-1.20241	0.44433		-7.47661	-1.39997	-0.186484		-8.37785	-2.10811	-0.43091		-7.84278	-2.22178	-0.248156
170.72	-3.79496	-1.2031	0.450356		-7.45447	-1.40538	-0.191673		-8.36621	-2.12653	-0.436424		-7.81506	-2.22084	-0.252837
170.93	-3.78781	-1.20506	0.454514		-7.43759	-1.39834	-0.192272		-8.3604	-2.12974	-0.436318		-7.79756	-2.21305	-0.248366
171.13	-3.78497	-1.20425	0.454856		-7.43025	-1.38982	-0.207939		-8.35211	-2.13623	-0.442615		-7.78784	-2.20648	-0.258446
171.34	-3.80125	-1.20313	0.44985		-7.43073	-1.37876	-0.206328		-8.33607	-2.1293	-0.446774		-7.78175	-2.1895	-0.263223
171.54	-3.8004	-1.2027	0.454396		-7.42807	-1.3958	-0.198465		-8.32517	-2.13962	-0.447573		-7.776	-2.20377	-0.266721
171.75	-3.79155	-1.19287	0.445565		-7.43006	-1.39211	-0.220387		-8.30547	-2.12662	-0.445417		-7.77669	-2.19077	-0.265684
171.95	-3.7722	-1.17866	0.444986		-7.42605	-1.37681	-0.228612		-8.28631	-2.11204	-0.448318		-7.76539	-2.16201	-0.273908
172.15	-3.76557	-1.18629	0.450824		-7.43849	-1.37279	-0.224487		-8.28517	-2.10968	-0.451395		-7.77179	-2.14746	-0.283135
172.36	-3.76837	-1.20887	0.463397		-7.46386	-1.38659	-0.237204		-8.29644	-2.13137	-0.451655		-7.78453	-2.154	-0.288827
172.56	-3.76005	-1.20179	0.456839		-7.48692	-1.37574	-0.248226		-8.31277	-2.12843	-0.456834		-7.80546	-2.15484	-0.306037
172.77	-3.78555	-1.2102	0.465874		-7.5205	-1.37483	-0.243068		-8.34948	-2.10838	-0.45219		-7.84855	-2.15377	-0.301437
172.98	-3.8025	-1.21843	0.452296		-7.54508	-1.38743	-0.246926		-8.36855	-2.1169	-0.458483		-7.87692	-2.16297	-0.298557
173.18	-3.80885	-1.22562	0.446101		-7.56082	-1.40297	-0.235423		-8.37618	-2.12059	-0.465862		-7.88604	-2.17025	-0.300223
173.39	-3.80227	-1.21175	0.437496		-7.56623	-1.40406	-0.234648		-8.38925	-2.10092	-0.463979		-7.90039	-2.16625	-0.297171
173.59	-3.80753	-1.21996	0.434355		-7.57739	-1.39969	-0.239628		-8.39883	-2.10541	-0.449644		-7.91353	-2.16444	-0.299338
173.8	-3.8139	-1.23158	0.433507		-7.58458	-1.41434	-0.243461		-8.43191	-2.11473	-0.45942		-7.91595	-2.17515	-0.305242
174	-3.83713	-1.25556	0.431543		-7.59298	-1.43986	-0.238059		-8.45654	-2.13954	-0.455603		-7.93182	-2.21482	-0.306366
174.2	-3.82871	-1.2583	0.429857		-7.5813	-1.46332	-0.232742		-8.44342	-2.15763	-0.460571		-7.91921	-2.23483	-0.31654
174.41	-3.84021	-1.25627	0.438379		-7.56937	-1.46483	-0.207968		-8.43612	-2.16093	-0.451931		-7.90731	-2.24852	-0.29967
174.61	-3.85439	-1.26428	0.451076		-7.55324	-1.47404	-0.202284		-8.42946	-2.17082	-0.440377		-7.89317	-2.24971	-0.288806
174.82	-3.84027	-1.2725	0.452296		-7.53103	-1.48699	-0.190621		-8.41677	-2.18432	-0.435938		-7.87503	-2.26295	-0.287892
175.02	-3.83122	-1.25588	0.45163		-7.52867	-1.47821	-0.199135		-8.40282	-2.18396	-0.447826		-7.86907	-2.26775	-0.294437
175.23	-3.83475	-1.26135	0.459671		-7.52967	-1.48037	-0.200018		-8.41029	-2.18752	-0.434098		-7.87165	-2.28546	-0.277555
175.43	-3.84236	-1.27208	0.453751		-7.53529	-1.46765	-0.20516		-8.41508	-2.19672	-0.444834		-7.87769	-2.28709	-0.282673
175.64	-3.84899	-1.27145	0.446086		-7.53775	-1.46883	-0.205872		-8.40935	-2.19858	-0.462737		-7.88502	-2.28547	-0.286757
175.84	-3.85521	-1.2823	0.457391		-7.54963	-1.47629	-0.204174		-8.38798	-2.21362	-0.456887		-7.89574	-2.29106	-0.288983
176.05	-3.83752	-1.26773	0.45577		-7.55937	-1.47383	-0.216949		-8.3697	-2.20015	-0.469911		-7.89237	-2.2734	-0.293029
176.25	-3.83552	-1.26616	0.45963		-7.57207	-1.46117	-0.225418		-8.37913	-2.19969	-0.476528		-7.90384	-2.27826	-0.294611
176.46	-3.82382	-1.27059	0.455783		-7.57525	-1.46279	-0.231849		-8.39334	-2.17914	-0.477325		-7.91286	-2.26718	-0.296983
176.66	-3.81597	-1.27684	0.443806		-7.59956	-1.46776	-0.241026		-8.3999	-2.18466	-0.486607		-7.92696	-2.27386	-0.304712
176.87	-3.82996	-1.28407	0.433326		-7.62438	-1.46461	-0.257768		-8.40757	-2.18603	-0.495893		-7.94589	-2.27388	-0.314349
177.08	-3.845	-1.29738	0.451467		-7.63822	-1.47203	-0.238043		-8.42922	-2.19189	-0.484447		-7.95538	-2.27728	-0.312295
177.28	-3.83848	-1.29342	0.448259		-7.64124	-1.46117	-0.24619		-8.44431	-2.18569	-0.48695		-7.94981	-2.26464	-0.328691
177.49	-3.83496	-1.28585	0.457228		-7.64039	-1.46791	-0.241255		-8.45266	-2.18139	-0.48527		-7.95014	-2.26934	-0.338222
177.68	-3.82679	-1.28823	0.455026		-7.6433	-1.48908	-0.242841		-8.45988	-2.18058	-0.475159		-7.94402	-2.28316	-0.335331
177.88	-3.82672	-1.27523	0.449451		-7.6379	-1.4831	-0.245443		-8.47441	-2.17369	-0.480562		-7.93488	-2.27929	-0.327083
178.08	-3.85029	-1.29233	0.453483		-7.6282	-1.48545	-0.220695		-8.50035	-2.18343	-0.468168		-7.93351	-2.29776	-0.315424
178.29	-3.85795	-1.29264	0.443217		-7.62201	-1.48835	-0.232453		-8.50122	-2.17562	-0.473752		-7.93272	-2.28997	-0.325238
178.49	-3.85846	-1.28575	0.437906		-7.61916	-1.4991	-0.244935		-8.49694	-2.20045	-0.492199		-7.93946	-2.28805	-0.332461
178.7	-3.8531	-1.27325	0.440695		-7.58945	-1.49233	-0.234957		-8.48759	-2.19543	-0.487326		-7.91724	-2.28729	-0.319355
178.9	-3.8355	-1.26652	0.439987		-7.56976	-1.4955	-0.232141		-8.47448	-2.19633	-0.484315		-7.89746	-2.28438	-0.328599
179.11	-3.81882	-1.25873	0.435191		-7.55109	-1.48324	-0.228899		-8.45128	-2.18892	-0.473448		-7.87774	-2.27864	-0.330584
179.31	-3.82264	-1.26748	0.444316		-7.55715	-1.49598	-0.210461		-8.42751	-2.19308	-0.470329		-7.88081	-2.29131	-0.324425
179.52	-3.82737	-1.27545	0.461162		-7.56395	-1.51229	-0.215002		-8.41348	-2.21497	-0.462647		-7.88709	-2.30419	-0.319597
179.73	-3.80959	-1.28025	0.473968		-7.5566	-1.50388	-0.214148		-8.39881	-2.22116	-0.473843		-7.88104	-2.2914	-0.328858
179.93	-3.80589	-1.2929	0.484026		-7.56533	-1.50145	-0.209392		-8.3938	-2.22424	-0.469018		-7.89702	-2.30703	-0.329362
180.14	-3.79627	-1.28885	0.474939		-7.58117	-1.50163	-0.228095		-8.3795	-2.22415	-0.482629		-7.90339	-2.29353	-0.344757
180.35	-3.80595	-1.29274	0.488818		-7.59727	-1.49696	-0.20203		-8.3903	-2.23242	-0.466402		-7.9285	-2.302	-0.33318
180.55	-3.80491	-1.28584	0.498932		-7.61766	-1.48222	-0.179956		-8.40223	-2.21225	-0.451564		-7.93393	-2.29982	-0.325482
180.76	-3.8217	-1.28396	0.501592		-7.66443	-1.48316	-0.185283		-8.43614	-2.20482	-0.457008		-7.97226	-2.29906	-0.334602
180.96	-3.84108	-1.27587	0.496273		-7.69567	-1.47472	-0.190156		-8.47546	-2.20648	-0.459454		-8.00285	-2.29225	-0.340359
181.16	-3.85177	-1.28013	0.483278		-7.71369	-1.49042	-0.204908		-8.50926	-2.22234	-0.475287		-8.02277	-2.29453	-0.355009
181.37	-3.84092	-1.28086	0.482556		-7.70809	-1.48954	-0.208869		-8.52557	-2.22511	-0.476772		-8.01939	-2.30354	-0.354561
181.57	-3.836	-1.30263	0.476031		-7.71021	-1.49388	-0.204609		-8.54625	-2.2279	-0.485943		-8.00667	-2.31662	-0.351381
181.78	-3.86859	-1.30988	0.458516		-7.73673	-1.49143	-0.207576		-8.58651	-2.23754	-0.478061		-8.02401	-2.33235	-0.356475
181.99	-3.88024	-1.30519	0.466094		-7.74089	-1.497	-0.192102		-8.60961	-2.23021	-0.471111		-8.03225	-2.32648	-0.355764
182.19	-3.88228	-1.31442	0.485654		-7.72796	-1.49882	-0.171241		-8.60925	-2.23024	-0.454207		-8.02207	-2.33522	-0.33345
182.39	-3.89227	-1.31108	0.486702		-7.7369	-1.50326	-0.177434		-8.6048	-2.22848	-0.457156		-8.00086	-2.32424	-0.334061
182.6	-3.9033	-1.3369	0.472552		-7.72576	-1.52363	-0.185222		-8.59594	-2.26071	-0.465753		-7.98389	-2.35211	-0.346988
182.8	-3.89928	-1.3472	0.465492		-7.70581	-1.52775	-0.186979		-8.5777	-2.2752	-0.462985		-7.95598	-2.35938	-0.363851
183	-3.88568	-1.35843	0.474209		-7.68916	-1.53865	-0.18655		-8.55276	-2.28025	-0.462666		-7.93456	-2.37214	-0.354105
183.21	-3.87901	-1.3678	0.495702		-7.69356	-1.54397	-0.185021		-8.53946	-2.26993	-0.454525		-7.93969	-2.38027	-0.34018
183.41	-3.89366	-1.36079	0.484992		-7.7137	-1.55194	-0.201732		-8.53696	-2.26202	-0.454571		-7.97291	-2.36922	-0.341904
183.62	-3.90694	-1.35138	0.475524		-7.71665	-1.53863	-0.207415		-8.52443	-2.25288	-0.463278		-7.98419	-2.35994	-0.347101
183.83	-3.8952	-1.33279	0.479968		-7.70838	-1.54162	-0.197356		-8.49848	-2.23875	-0.466281		-7.98418	-2.34449	-0.336044
184.03	-3.88011	-1.32699	0.462361		-7.7051	-1.55176	-0.206427		-8.48046	-2.25704	-0.467354		-7.97943	-2.34359	-0.337433
184.24	-3.8632	-1.32214	0.435112		-7.7179	-1.54645	-0.228183		-8.4867	-2.26113	-0.494898		-7.99973	-2.34582	-0.370561
184.44	-3.84504	-1.32863	0.425335		-7.70728	-1.55492	-0.225887		-8.49932	-2.26208	-0.486561		-8.01379	-2.35624	-0.372947
184.65	-3.84198	-1.33615	0.427595		-7.72091	-1.55688	-0.2322		-8.5144	-2.2583	-0.476756		-8.02876	-2.35958	-0.373293
184.85	-3.85223	-1.34372	0.445344		-7.75075	-1.55898	-0.217844		-8.53688	-2.26334	-0.463442		-8.0648	-2.3652	-0.361664
185.06	-3.86743	-1.35177	0.4542		-7.7675	-1.57286	-0.202105		-8.54219	-2.27683	-0.450633		-8.08831	-2.3832	-0.354315
185.26	-3.87681	-1.34994	0.44154		-7.77411	-1.56569	-0.194426		-8.55618	-2.27982	-0.450722		-8.07991	-2.38701	-0.351617
185.48	-3.87431	-1.34795	0.440227		-7.77084	-1.55739	-0.184351		-8.57594	-2.28411	-0.459795		-8.07148	-2.38129	-0.355724
185.68	-3.85871	-1.36097	0.438898		-7.77558	-1.56858	-0.177074		-8.59319	-2.29441	-0.445689		-8.07409	-2.39705	-0.348531
185.89	-3.86778	-1.37897	0.448506		-7.7888	-1.57047	-0.171734		-8.62335	-2.31055	-0.443777		-8.07604	-2.42105	-0.34689
186.09	-3.88879	-1.38803	0.452596		-7.78468	-1.56647	-0.170452		-8.64042	-2.29924	-0.455027		-8.0765	-2.42057	-0.345673
186.3	-3.90613	-1.38549	0.463013		-7.76991	-1.57255	-0.169328		-8.64242	-2.30878	-0.440325		-8.06561	-2.42859	-0.337988
186.5	-3.92024	-1.38586	0.459161		-7.76707	-1.55513	-0.173269		-8.62954	-2.30942	-0.453848		-8.05228	-2.43778	-0.33077
186.71	-3.92935	-1.38485	0.459564		-7.75626	-1.54663	-0.156815		-8.62562	-2.30289	-0.450689		-8.05252	-2.42518	-0.333885
186.93	-3.91776	-1.3893	0.458666		-7.72827	-1.55482	-0.154047		-8.60021	-2.30792	-0.451283		-8.0242	-2.42895	-0.323516
187.13	-3.91195	-1.37905	0.45233		-7.71395	-1.53149	-0.156697		-8.605	-2.29031	-0.45579		-8.00833	-2.40538	-0.326165
187.33	-3.91224	-1.37854	0.459076		-7.70633	-1.53215	-0.153806		-8.59836	-2.29712	-0.455886		-8.01819	-2.4045	-0.333169
187.54	-3.91841	-1.38658	0.45429		-7.69619	-1.5385	-0.153033		-8.57337	-2.30309	-0.458833		-8.01113	-2.41701	-0.334151
187.74	-3.92068	-1.37897	0.451638		-7.69699	-1.54097	-0.14615		-8.56498	-2.30663	-0.460778		-8.01981	-2.40131	-0.327984
187.95	-3.91837	-1.3774	0.446927		-7.69697	-1.52909	-0.154005		-8.53626	-2.29261	-0.470254		-8.01695	-2.39482	-0.342376
188.15	-3.91227	-1.37606	0.455108		-7.70607	-1.52358	-0.149704		-8.5175	-2.29928	-0.45425		-8.02206	-2.39728	-0.344021
188.36	-3.91485	-1.38676	0.473212		-7.73625	-1.52473	-0.134267		-8.52453	-2.30741	-0.453283		-8.04183	-2.3931	-0.338352
188.56	-3.90976	-1.38427	0.473982		-7.75028	-1.53812	-0.130476		-8.54342	-2.30512	-0.453979		-8.06399	-2.38297	-0.341758
188.77	-3.89988	-1.36697	0.479038		-7.76773	-1.53388	-0.146652		-8.54707	-2.29531	-0.47432		-8.06395	-2.37232	-0.338536
188.97	-3.89849	-1.3697	0.473111		-7.78717	-1.53825	-0.156387		-8.56579	-2.30041	-0.485355		-8.08425	-2.37706	-0.341463
189.17	-3.89736	-1.38164	0.476424		-7.80444	-1.55538	-0.160628		-8.57596	-2.31452	-0.477723		-8.09392	-2.39106	-0.334297
189.38	-3.90301	-1.38871	0.475292		-7.82981	-1.5754	-0.153674		-8.5863	-2.32245	-0.472098		-8.09769	-2.39203	-0.323021
189.58	-3.88967	-1.38766	0.482092		-7.8309	-1.57975	-0.149249		-8.61285	-2.32509	-0.461149		-8.09315	-2.39675	-0.316671
189.79	-3.90279	-1.38637	0.484306		-7.8439	-1.59443	-0.146261		-8.62971	-2.32974	-0.45071		-8.09469	-2.40703	-0.321871
189.99	-3.9203	-1.38007	0.49534		-7.84707	-1.59818	-0.149298		-8.66095	-2.34074	-0.440522		-8.11231	-2.39615	-0.312522
190.2	-3.91863	-1.39419	0.498601		-7.83979	-1.61233	-0.156348		-8.67817	-2.35369	-0.455373		-8.11034	-2.41097	-0.303834
190.4	-3.91266	-1.40682	0.484115		-7.81631	-1.61374	-0.16883		-8.67541	-2.35507	-0.447632		-8.08229	-2.42834	-0.304436
190.61	-3.91676	-1.4151	0.50666		-7.81179	-1.62448	-0.163969		-8.66219	-2.37392	-0.430226		-8.073	-2.44821	-0.302971
190.81	-3.90609	-1.43144	0.506346		-7.79202	-1.63568	-0.146558		-8.64255	-2.38958	-0.407976		-8.06459	-2.46076	-0.293103
191.02	-3.91807	-1.42484	0.509287		-7.79087	-1.61975	-0.14405		-8.63271	-2.37769	-0.398762		-8.06515	-2.45752	-0.293049
191.22	-3.91954	-1.42706	0.502985		-7.78652	-1.61856	-0.137273		-8.62372	-2.36934	-0.403816		-8.05723	-2.45717	-0.302485
191.42	-3.92157	-1.43471	0.502506		-7.77827	-1.61012	-0.146758		-8.63133	-2.37036	-0.400548		-8.06237	-2.47395	-0.306372
191.63	-3.93539	-1.43439	0.499066		-7.77972	-1.60318	-0.144185		-8.61886	-2.3692	-0.407127		-8.06567	-2.47289	-0.30924
191.83	-3.93743	-1.43821	0.500384		-7.77716	-1.5965	-0.151472		-8.59393	-2.36283	-0.413154		-8.06913	-2.47095	-0.313257
192.04	-3.92647	-1.44954	0.495768		-7.77439	-1.60843	-0.152043		-8.58178	-2.36064	-0.411565		-8.05821	-2.48952	-0.310804
192.24	-3.92094	-1.44896	0.485179		-7.79331	-1.60803	-0.150761		-8.57142	-2.35854	-0.401808		-8.05642	-2.47772	-0.313885
192.45	-3.91456	-1.43269	0.485814		-7.81438	-1.62111	-0.137985		-8.56228	-2.34821	-0.411876		-8.07907	-2.46741	-0.316338
192.65	-3.91815	-1.42624	0.477549		-7.83029	-1.60926	-0.132398		-8.58252	-2.34716	-0.408844		-8.09589	-2.45991	-0.3084
192.86	-3.93041	-1.40812	0.472539		-7.85256	-1.60556	-0.137935		-8.61997	-2.33955	-0.419409		-8.12662	-2.46274	-0.312492
193.06	-3.93001	-1.42036	0.456346		-7.8545	-1.62246	-0.143646		-8.63835	-2.35825	-0.440716		-8.1301	-2.47912	-0.327603
193.26	-3.94161	-1.41654	0.470245		-7.87307	-1.63173	-0.137279		-8.67237	-2.36586	-0.430059		-8.16198	-2.481	-0.323407
193.47	-3.9234	-1.40355	0.469006		-7.86475	-1.6269	-0.133039		-8.66779	-2.35716	-0.435127		-8.15587	-2.47008	-0.329787
193.68	-3.92004	-1.40133	0.473315		-7.87997	-1.6253	-0.138499		-8.6842	-2.34869	-0.428167		-8.18139	-2.46514	-0.336955
193.88	-3.92893	-1.408	0.46127		-7.89441	-1.62404	-0.153966		-8.72538	-2.36153	-0.447387		-8.19685	-2.46179	-0.346034
194.08	-3.94187	-1.41222	0.452314		-7.88869	-1.62304	-0.156561		-8.74824	-2.36476	-0.44262		-8.20806	-2.45914	-0.354983
194.29	-3.93375	-1.39904	0.447313		-7.86833	-1.60304	-0.161678		-8.75023	-2.36498	-0.440738		-8.2038	-2.46571	-0.362249
194.5	-3.93853	-1.4093	0.453962		-7.85641	-1.58902	-0.16112		-8.75675	-2.37686	-0.437169		-8.19762	-2.46893	-0.353823
194.7	-3.93441	-1.41996	0.442076		-7.83319	-1.59315	-0.178864		-8.74013	-2.375	-0.46624		-8.17299	-2.47033	-0.361865
194.9	-3.93454	-1.43828	0.450651		-7.81684	-1.59988	-0.186796		-8.70533	-2.38882	-0.460918		-8.15561	-2.48171	-0.362175
195.1	-3.93741	-1.44597	0.455243		-7.80512	-1.59886	-0.195492		-8.69304	-2.38806	-0.453008		-8.14504	-2.47337	-0.348076
195.31	-3.92112	-1.44576	0.436991		-7.80505	-1.59182	-0.212022		-8.66565	-2.39996	-0.460531		-8.1211	-2.48372	-0.349086
195.52	-3.93386	-1.4622	0.444437		-7.81769	-1.59164	-0.200761		-8.65625	-2.41597	-0.465029		-8.12188	-2.48725	-0.329208
195.72	-3.94217	-1.47457	0.445638		-7.82064	-1.61051	-0.1983		-8.64073	-2.42246	-0.466158		-8.10063	-2.49202	-0.326072
195.93	-3.9232	-1.47629	0.462705		-7.81847	-1.6289	-0.186224		-8.61494	-2.42656	-0.455943		-8.09341	-2.50882	-0.320325
196.13	-3.90521	-1.4736	0.468441		-7.83492	-1.63615	-0.180427		-8.58472	-2.4345	-0.461603		-8.09135	-2.51017	-0.307483
196.34	-3.93152	-1.48318	0.475656		-7.86251	-1.64513	-0.170867		-8.58007	-2.43223	-0.456498		-8.11633	-2.50917	-0.303148
196.54	-3.9261	-1.48329	0.483829		-7.88202	-1.65321	-0.170013		-8.59214	-2.43263	-0.438396		-8.13042	-2.51472	-0.28671
196.75	-3.91993	-1.49711	0.477413		-7.91634	-1.66261	-0.157509		-8.61178	-2.43407	-0.422406		-8.15173	-2.5224	-0.283786
196.95	-3.92249	-1.50605	0.467684		-7.93883	-1.66932	-0.146039		-8.63031	-2.44475	-0.415504		-8.16841	-2.52344	-0.282305
197.15	-3.92862	-1.49553	0.474773		-7.96632	-1.66785	-0.131051		-8.62981	-2.4341	-0.406386		-8.18218	-2.52007	-0.295082
197.36	-3.94576	-1.49674	0.476677		-7.97186	-1.66959	-0.116592		-8.64563	-2.4349	-0.401274		-8.19906	-2.52017	-0.289235
197.56	-3.94208	-1.49271	0.465031		-7.96678	-1.67432	-0.12137		-8.67434	-2.42824	-0.391289		-8.20611	-2.52196	-0.299917
197.77	-3.93666	-1.49374	0.465704		-7.9678	-1.67189	-0.107103		-8.68933	-2.43989	-0.389931		-8.20368	-2.53172	-0.297679
197.98	-3.96343	-1.49709	0.458939		-7.96224	-1.66341	-0.0991827		-8.72151	-2.43698	-0.384999		-8.20939	-2.53457	-0.290737
198.18	-3.96511	-1.4944	0.462995		-7.94602	-1.66526	-0.100913		-8.74432	-2.44449	-0.398191		-8.20525	-2.54537	-0.300484
198.39	-3.94795	-1.49486	0.468599		-7.92775	-1.65826	-0.105864		-8.74555	-2.44535	-0.405358		-8.1801	-2.55304	-0.300886
198.59	-3.96032	-1.50795	0.450201		-7.91404	-1.66457	-0.102576		-8.73554	-2.44428	-0.412252		-8.1686	-2.55602	-0.321338
198.79	-3.96209	-1.4967	0.455447		-7.87029	-1.65611	-0.0989167		-8.70496	-2.43801	-0.406348		-8.12675	-2.54214	-0.325176
199	-3.9495	-1.48062	0.454754		-7.84437	-1.64547	-0.105424		-8.69553	-2.43208	-0.422239		-8.10614	-2.54191	-0.331608
199.2	-3.93757	-1.49123	0.453195		-7.82796	-1.66264	-0.106686		-8.69805	-2.44792	-0.428745		-8.0953	-2.55526	-0.328986
199.41	-3.9328	-1.50577	0.452798		-7.81764	-1.66027	-0.109471		-8.68503	-2.44615	-0.448116		-8.08595	-2.55405	-0.343169
199.61	-3.92967	-1.51496	0.46542		-7.82627	-1.66216	-0.119184		-8.66006	-2.46581	-0.448322		-8.08215	-2.5605	-0.339775
199.82	-3.92177	-1.52952	0.467141		-7.81932	-1.65776	-0.135035		-8.64261	-2.48314	-0.4561		-8.08933	-2.56502	-0.341676
200.02	-3.90885	-1.5292	0.475743		-7.82289	-1.65756	-0.128014		-8.62097	-2.49011	-0.456355		-8.08024	-2.56742	-0.324701
200.22	-3.90342	-1.53143	0.470331		-7.83117	-1.64231	-0.119179		-8.60577	-2.48102	-0.442625		-8.08011	-2.5541	-0.317585
200.43	-3.8874	-1.53498	0.468232		-7.83215	-1.66021	-0.114511		-8.60378	-2.48211	-0.442291		-8.07995	-2.55393	-0.308527
200.63	-3.87836	-1.53169	0.464236		-7.8399	-1.66759	-0.134559		-8.60923	-2.4859	-0.464013		-8.08783	-2.55818	-0.313861
200.84	-3.88027	-1.53744	0.460501		-7.88647	-1.67644	-0.143895		-8.64474	-2.49809	-0.476823		-8.1274	-2.57858	-0.317191
201.04	-3.89418	-1.53942	0.4619		-7.91566	-1.69144	-0.147423		-8.66154	-2.49517	-0.471518		-8.15086	-2.59438	-0.312529
201.25	-3.88998	-1.52749	0.478962		-7.91521	-1.68381	-0.139968		-8.67137	-2.49269	-0.45945		-8.15595	-2.604	-0.290835
201.45	-3.89608	-1.52452	0.488048		-7.93015	-1.69176	-0.15029		-8.69219	-2.47773	-0.450094		-8.1679	-2.61442	-0.276428
201.66	-3.9021	-1.51533	0.475962		-7.92826	-1.69631	-0.151484		-8.71031	-2.46513	-0.448347		-8.16824	-2.61791	-0.287486
201.86	-3.90734	-1.50484	0.470923		-7.94193	-1.69535	-0.149782		-8.73934	-2.45348	-0.441684		-8.18923	-2.62858	-0.288479
202.07	-3.90303	-1.52036	0.458746		-7.93874	-1.695	-0.164276		-8.76536	-2.45162	-0.445566		-8.17928	-2.63165	-0.315954
202.27	-3.9132	-1.53115	0.448457		-7.94766	-1.71235	-0.174153		-8.77688	-2.45671	-0.462643		-8.16722	-2.63874	-0.319456
202.48	-3.92832	-1.52449	0.434991		-7.94744	-1.71623	-0.186338		-8.78614	-2.45797	-0.483598		-8.15954	-2.63524	-0.345082
202.68	-3.95024	-1.51351	0.446297		-7.9536	-1.70395	-0.183563		-8.79306	-2.46483	-0.480096		-8.15206	-2.62994	-0.341115
202.89	-3.95437	-1.5223	0.451217		-7.92916	-1.70564	-0.19071		-8.76741	-2.47504	-0.476239		-8.14064	-2.62547	-0.339383
203.1	-3.94406	-1.53822	0.456327		-7.90842	-1.70701	-0.181292		-8.75342	-2.48677	-0.472316		-8.11139	-2.6124	-0.336983
203.3	-3.9423	-1.5416	0.443223		-7.91483	-1.70374	-0.190516		-8.74748	-2.50189	-0.488812		-8.10259	-2.59958	-0.338053
203.5	-3.93758	-1.55077	0.438525		-7.9016	-1.71651	-0.176436		-8.73246	-2.52935	-0.481586		-8.09172	-2.59223	-0.344913
203.71	-3.935	-1.55651	0.444109		-7.91137	-1.71785	-0.17123		-8.72176	-2.5336	-0.482694		-8.10672	-2.59028	-0.338168
203.91	-3.93609	-1.56943	0.453838		-7.90707	-1.73169	-0.173086		-8.70145	-2.54526	-0.479941		-8.09119	-2.59382	-0.325211
204.12	-3.92784	-1.54967	0.458034		-7.90547	-1.71578	-0.174792		-8.67698	-2.54301	-0.469333		-8.09697	-2.58937	-0.317345
204.32	-3.92354	-1.54509	0.474689		-7.90435	-1.70231	-0.174052		-8.67504	-2.53843	-0.455543		-8.11618	-2.59122	-0.311979
204.53	-3.92287	-1.5508	0.481258		-7.92646	-1.6923	-0.180937		-8.6943	-2.54573	-0.444398		-8.15065	-2.59858	-0.308068
204.73	-3.92108	-1.56234	0.483754		-7.93571	-1.68643	-0.168419		-8.70468	-2.53043	-0.432732		-8.178	-2.59383	-0.299097
204.94	-3.92165	-1.55464	0.492669		-7.95119	-1.68497	-0.154307		-8.72727	-2.52648	-0.419151		-8.18859	-2.59261	-0.287697
205.15	-3.93204	-1.56592	0.48751		-7.96938	-1.67934	-0.158191		-8.74452	-2.5297	-0.431153		-8.21418	-2.60027	-0.291909
205.35	-3.95064	-1.5833	0.471853		-7.97689	-1.68023	-0.169499		-8.76236	-2.51343	-0.421819		-8.23796	-2.60259	-0.310584
205.56	-3.94381	-1.5801	0.472916		-7.98238	-1.67016	-0.17711		-8.7753	-2.50314	-0.429944		-8.2406	-2.61647	-0.318862
205.76	-3.94516	-1.59349	0.470782		-7.98544	-1.68034	-0.179878		-8.79853	-2.50022	-0.434447		-8.24901	-2.62106	-0.322048
205.97	-3.93767	-1.59046	0.465413		-7.98776	-1.67589	-0.174121		-8.8164	-2.50179	-0.431254		-8.26243	-2.60884	-0.333363
206.17	-3.9613	-1.604	0.464906		-7.99245	-1.69555	-0.173035		-8.8418	-2.51446	-0.441136		-8.26493	-2.60942	-0.350284
206.38	-3.97904	-1.6053	0.461213		-7.97999	-1.69902	-0.164845		-8.85263	-2.52662	-0.435383		-8.26738	-2.60966	-0.350078
206.58	-3.99754	-1.60345	0.469632		-7.96622	-1.70549	-0.143247		-8.85081	-2.52345	-0.422195		-8.25551	-2.61076	-0.333212
206.8	-3.99464	-1.58632	0.468134		-7.94804	-1.71218	-0.140234		-8.82789	-2.52591	-0.432837		-8.22676	-2.61252	-0.342147
207	-3.98066	-1.59023	0.457453		-7.92555	-1.71256	-0.147067		-8.80365	-2.52028	-0.443052		-8.22324	-2.61378	-0.363659
207.21	-3.97364	-1.58385	0.454122		-7.91454	-1.7143	-0.141343		-8.78956	-2.51823	-0.434633		-8.22282	-2.61595	-0.368636
207.41	-3.9598	-1.57216	0.469046		-7.90871	-1.72036	-0.11732		-8.7826	-2.52403	-0.433071		-8.21482	-2.61687	-0.371402
207.62	-3.96401	-1.56964	0.469719		-7.9063	-1.72661	-0.120271		-8.77573	-2.53676	-0.424143		-8.23449	-2.63233	-0.360922
207.82	-3.9663	-1.56439	0.480454		-7.89635	-1.72866	-0.110895		-8.75912	-2.54509	-0.416793		-8.22073	-2.64175	-0.367215
208.02	-3.98714	-1.55941	0.475658		-7.90655	-1.73142	-0.108073		-8.74638	-2.54134	-0.424406		-8.21788	-2.65182	-0.360959
208.23	-3.9697	-1.54608	0.478251		-7.90692	-1.72736	-0.100677		-8.72215	-2.54084	-0.421561		-8.23205	-2.65773	-0.356985
208.44	-3.94852	-1.53892	0.483284		-7.92781	-1.73656	-0.102546		-8.71915	-2.5378	-0.421998		-8.23531	-2.67185	-0.359053
208.64	-3.93675	-1.5556	0.472188		-7.93583	-1.75103	-0.107157		-8.712	-2.55781	-0.439586		-8.24818	-2.67955	-0.364227
208.84	-3.9256	-1.57116	0.457681		-7.9487	-1.76447	-0.130576		-8.72916	-2.57251	-0.445192		-8.25699	-2.6902	-0.378634
209.05	-3.94394	-1.57717	0.470163		-7.97881	-1.77097	-0.128268		-8.7514	-2.58285	-0.445966		-8.26467	-2.71347	-0.367688
209.26	-3.95495	-1.57349	0.476228		-7.99036	-1.77993	-0.133141		-8.76624	-2.56987	-0.448811		-8.26604	-2.71507	-0.371679
209.46	-3.958	-1.58111	0.466685		-7.99944	-1.77992	-0.145515		-8.77395	-2.56806	-0.459802		-8.26744	-2.71718	-0.376419
209.66	-3.95707	-1.59373	0.461887		-8.00471	-1.78009	-0.147946		-8.78962	-2.57132	-0.468298		-8.25175	-2.70654	-0.383629
209.87	-3.96	-1.58469	0.437965		-8.01133	-1.76873	-0.162142		-8.81041	-2.55763	-0.48502		-8.25686	-2.69523	-0.388186
210.07	-3.96096	-1.59334	0.43276		-8.01088	-1.7616	-0.165104		-8.83675	-2.55396	-0.49073		-8.24284	-2.69962	-0.397755
210.28	-3.97037	-1.60657	0.438154		-8.00877	-1.76108	-0.170095		-8.8557	-2.55595	-0.493817		-8.21791	-2.69919	-0.389905
210.49	-3.97608	-1.61812	0.42175		-7.99424	-1.76246	-0.176679		-8.85076	-2.55645	-0.494864		-8.20421	-2.69811	-0.391377
210.69	-3.96908	-1.61763	0.419462		-7.98688	-1.76477	-0.169105		-8.84118	-2.56723	-0.481526		-8.17313	-2.70571	-0.397677
210.9	-3.96994	-1.62873	0.431611		-7.96687	-1.77283	-0.162274		-8.8239	-2.583	-0.470783		-8.16245	-2.72344	-0.379492
211.1	-3.9514	-1.63482	0.427298		-7.93713	-1.77713	-0.165668		-8.79857	-2.58404	-0.464573		-8.13932	-2.71166	-0.376588
211.3	-3.94352	-1.63679	0.413428		-7.94347	-1.77009	-0.167653		-8.79821	-2.59971	-0.470434		-8.13628	-2.70829	-0.364312
211.51	-3.93667	-1.63313	0.4125		-7.93772	-1.77411	-0.173528		-8.78324	-2.60503	-0.465065		-8.13738	-2.71358	-0.344061
211.71	-3.93894	-1.62576	0.406925		-7.93239	-1.7758	-0.171462		-8.76126	-2.5975	-0.47753		-8.13385	-2.70047	-0.349818
211.92	-3.94399	-1.64456	0.429567		-7.9336	-1.78454	-0.161974		-8.74878	-2.61389	-0.466911		-8.13316	-2.71013	-0.334926
212.12	-3.93991	-1.6334	0.441249		-7.92016	-1.79119	-0.166339		-8.71619	-2.60614	-0.464914		-8.13912	-2.71083	-0.33485
212.33	-3.9272	-1.63168	0.43471		-7.92319	-1.78916	-0.158484		-8.69955	-2.58902	-0.463921		-8.15556	-2.70716	-0.333628
212.54	-3.91114	-1.6334	0.438736		-7.92689	-1.79521	-0.153579		-8.69677	-2.59743	-0.464064		-8.15967	-2.7024	-0.334326
212.74	-3.91351	-1.63443	0.444975		-7.94063	-1.78654	-0.153903		-8.71072	-2.58071	-0.458149		-8.18219	-2.69841	-0.325202
212.94	-3.90762	-1.62712	0.438595		-7.95749	-1.77182	-0.140405		-8.73461	-2.57453	-0.46396		-8.20335	-2.68389	-0.337089
213.15	-3.91692	-1.61736	0.438224		-7.98905	-1.76258	-0.130896		-8.75356	-2.57383	-0.476827		-8.2175	-2.68566	-0.344934
213.35	-3.91674	-1.62055	0.449895		-7.98375	-1.75638	-0.129434		-8.75716	-2.57399	-0.479615		-8.21535	-2.69001	-0.349153
213.56	-3.91674	-1.62567	0.464321		-7.9912	-1.76498	-0.122403		-8.7781	-2.58682	-0.483963		-8.22328	-2.69685	-0.35452
213.76	-3.90961	-1.62561	0.476231		-8.00563	-1.75839	-0.114924		-8.8098	-2.59367	-0.469911		-8.21745	-2.70151	-0.348303
213.97	-3.90709	-1.61688	0.47047		-8.01372	-1.75686	-0.12306		-8.83125	-2.59255	-0.463482		-8.22203	-2.71027	-0.357022
214.17	-3.90843	-1.62371	0.472564		-8.02094	-1.74888	-0.122554		-8.87274	-2.60179	-0.456758		-8.22693	-2.69328	-0.348752
214.38	-3.93041	-1.62577	0.476626		-8.01816	-1.75484	-0.133866		-8.8855	-2.61262	-0.457773		-8.22477	-2.70373	-0.355099
214.58	-3.94295	-1.62789	0.477291		-8.0143	-1.75556	-0.137682		-8.87062	-2.61227	-0.458079		-8.21181	-2.70968	-0.356269
214.78	-3.94262	-1.63715	0.472658		-7.99507	-1.76032	-0.149293		-8.85039	-2.62167	-0.475684		-8.19307	-2.71166	-0.363463
214.99	-3.95366	-1.63961	0.478008		-7.98703	-1.76991	-0.14001		-8.83127	-2.62303	-0.46537		-8.1675	-2.72502	-0.348355
215.19	-3.94836	-1.64587	0.475151		-7.96106	-1.79059	-0.139449		-8.82018	-2.64149	-0.460917		-8.15723	-2.73605	-0.34893
215.4	-3.94689	-1.64342	0.465367		-7.95348	-1.79522	-0.140028		-8.8205	-2.64064	-0.459281		-8.14753	-2.74109	-0.348534
215.6	-3.95284	-1.63917	0.468277		-7.95577	-1.78892	-0.137506		-8.81066	-2.63798	-0.455358		-8.14145	-2.72577	-0.356628
215.81	-3.94855	-1.62689	0.461378		-7.9449	-1.77267	-0.139107		-8.78597	-2.61864	-0.465136		-8.15001	-2.72087	-0.358207
216.01	-3.9364	-1.62193	0.454223		-7.92639	-1.76957	-0.138926		-8.74973	-2.61471	-0.485584		-8.13141	-2.71455	-0.365226
216.22	-3.917	-1.61405	0.45257		-7.9241	-1.77432	-0.141024		-8.71354	-2.6203	-0.493119		-8.11647	-2.72704	-0.366545
216.42	-3.90218	-1.60636	0.44847		-7.93094	-1.77165	-0.130813		-8.69424	-2.6205	-0.497229		-8.11797	-2.72071	-0.365156
216.63	-3.88666	-1.60693	0.450832		-7.93218	-1.76825	-0.125947		-8.71069	-2.62365	-0.509871		-8.1203	-2.73482	-0.360302
216.83	-3.87997	-1.59396	0.444412		-7.95419	-1.76871	-0.12771		-8.73386	-2.62235	-0.50891		-8.14465	-2.74064	-0.370026
217.04	-3.86487	-1.59812	0.444217		-7.95519	-1.75942	-0.141642		-8.74279	-2.624	-0.521408		-8.16378	-2.7349	-0.385275
217.24	-3.85753	-1.59118	0.427479		-7.96438	-1.73448	-0.153933		-8.73835	-2.60324	-0.523855		-8.17884	-2.72541	-0.384197
217.44	-3.85946	-1.59876	0.436142		-7.95907	-1.73545	-0.15711		-8.73484	-2.60813	-0.522652		-8.1848	-2.72727	-0.38633
217.65	-3.8494	-1.60862	0.427187		-7.94612	-1.72645	-0.153241		-8.74626	-2.60298	-0.520662		-8.17265	-2.73409	-0.382664
217.85	-3.85218	-1.63577	0.429684		-7.9344	-1.75443	-0.156685		-8.76855	-2.61847	-0.522343		-8.17027	-2.75614	-0.388677
218.06	-3.86269	-1.64532	0.419247		-7.95239	-1.75647	-0.159471		-8.78547	-2.62431	-0.522888		-8.18403	-2.76049	-0.390764
218.27	-3.88089	-1.65721	0.42658		-7.95205	-1.77069	-0.147734		-8.80498	-2.62225	-0.510604		-8.16999	-2.76338	-0.390136
218.47	-3.86233	-1.67959	0.423867		-7.92133	-1.78646	-0.155043		-8.79819	-2.63083	-0.509541		-8.14137	-2.775	-0.401909
218.67	-3.87227	-1.69344	0.430207		-7.90668	-1.80152	-0.15648		-8.78429	-2.64136	-0.504439		-8.12192	-2.7734	-0.409891
218.87	-3.87496	-1.68836	0.446903		-7.87456	-1.80002	-0.13084		-8.76478	-2.63741	-0.493294		-8.09294	-2.76253	-0.392363
219.08	-3.86736	-1.68299	0.44021		-7.86106	-1.80848	-0.134643		-8.74061	-2.63056	-0.5001		-8.05893	-2.77092	-0.40775
219.29	-3.84646	-1.69312	0.452901		-7.83309	-1.81687	-0.115587		-8.72468	-2.63692	-0.502096		-8.02443	-2.77668	-0.400905
219.49	-3.83628	-1.6911	0.468937		-7.83481	-1.8291	-0.103038		-8.72681	-2.64696	-0.492634		-8.01681	-2.78077	-0.40135
219.7	-3.83892	-1.695	0.475352		-7.83077	-1.84661	-0.109325		-8.71155	-2.65637	-0.49874		-8.01156	-2.79378	-0.409058
219.9	-3.83199	-1.68842	0.475895		-7.82442	-1.83635	-0.102752		-8.68	-2.65482	-0.488527		-7.99108	-2.78588	-0.400214
220.1	-3.81237	-1.69492	0.507908		-7.80872	-1.85005	-0.0787945		-8.66011	-2.6689	-0.470945		-7.96579	-2.79612	-0.386922
220.31	-3.78345	-1.70146	0.505984		-7.78763	-1.85441	-0.0763609		-8.62976	-2.694	-0.468061		-7.96447	-2.80409	-0.384394
220.52	-3.77453	-1.6908	0.510108		-7.80277	-1.84958	-0.0694857		-8.63568	-2.6954	-0.463695		-7.97439	-2.80248	-0.36349
220.72	-3.76418	-1.69282	0.509787		-7.8077	-1.85102	-0.0635007		-8.64037	-2.70358	-0.451523		-7.99472	-2.812	-0.346423
220.93	-3.7525	-1.69786	0.503982		-7.82347	-1.8512	-0.0776544		-8.64983	-2.70073	-0.455494		-8.00567	-2.81534	-0.348474
221.13	-3.75376	-1.70376	0.492307		-7.83063	-1.85021	-0.0787712		-8.65471	-2.70445	-0.467754		-8.0159	-2.80695	-0.3385
221.33	-3.77464	-1.70559	0.499846		-7.85081	-1.8617	-0.0889962		-8.67859	-2.70669	-0.453507		-8.02916	-2.80975	-0.336535
221.54	-3.75743	-1.70483	0.481183		-7.84246	-1.875	-0.0858967		-8.66408	-2.70643	-0.459514		-8.0149	-2.81849	-0.345397
221.74	-3.75101	-1.70794	0.465788		-7.84206	-1.87122	-0.0778746		-8.67487	-2.70758	-0.457466		-8.00589	-2.81239	-0.347122
221.95	-3.74456	-1.7023	0.465228		-7.84865	-1.86903	-0.073367		-8.69843	-2.7187	-0.462298		-8.01455	-2.81626	-0.352494
222.16	-3.72878	-1.69964	0.440976		-7.82155	-1.85752	-0.0973436		-8.70183	-2.70432	-0.472806		-8.01798	-2.79987	-0.36344
222.36	-3.73495	-1.70297	0.437477		-7.80402	-1.85522	-0.104563		-8.71544	-2.69107	-0.477016		-8.01224	-2.80804	-0.368012
222.56	-3.73934	-1.71551	0.439446		-7.779	-1.85506	-0.101797		-8.70611	-2.68797	-0.486383		-7.9814	-2.82056	-0.376572
222.77	-3.72512	-1.71429	0.437696		-7.74842	-1.84988	-0.109785		-8.6783	-2.66985	-0.510082		-7.93571	-2.81252	-0.399498
222.97	-3.72333	-1.73106	0.436829		-7.71063	-1.86017	-0.11528		-8.64539	-2.67323	-0.509953		-7.89503	-2.81797	-0.403168
223.18	-3.71647	-1.73503	0.456383		-7.67146	-1.86452	-0.111042		-8.62162	-2.67035	-0.48289		-7.86724	-2.81677	-0.393922
223.38	-3.70579	-1.72543	0.450114		-7.65528	-1.85532	-0.117316		-8.60998	-2.66849	-0.503007		-7.85926	-2.80516	-0.40091
223.59	-3.70478	-1.72749	0.465036		-7.64129	-1.83295	-0.114052		-8.60912	-2.65687	-0.500572		-7.84509	-2.79714	-0.391814
223.79	-3.69671	-1.72074	0.458695		-7.62287	-1.82687	-0.127916		-8.57928	-2.65138	-0.502317		-7.82842	-2.80295	-0.398563
224	-3.68739	-1.72577	0.466845		-7.59995	-1.83526	-0.134557		-8.5408	-2.65278	-0.506144		-7.80336	-2.80704	-0.390028
224.2	-3.70013	-1.72933	0.472855		-7.61657	-1.8478	-0.127764		-8.53535	-2.66168	-0.492716		-7.78899	-2.8286	-0.405443
224.4	-3.69173	-1.72001	0.473299		-7.62318	-1.84377	-0.122257		-8.51783	-2.66702	-0.501949		-7.784	-2.81574	-0.407436
224.61	-3.67925	-1.71069	0.484723		-7.62662	-1.84323	-0.120818		-8.50647	-2.67733	-0.496868		-7.78817	-2.81256	-0.408879
224.82	-3.69814	-1.71999	0.48144		-7.65704	-1.8422	-0.127211		-8.53534	-2.69619	-0.493966		-7.81772	-2.81701	-0.406401
225.02	-3.71195	-1.70345	0.468473		-7.67996	-1.82753	-0.129157		-8.56696	-2.69015	-0.501091		-7.83871	-2.80461	-0.425069
225.23	-3.71892	-1.70524	0.474933		-7.70062	-1.82143	-0.126861		-8.59183	-2.70561	-0.500665		-7.85902	-2.81803	-0.423564
225.43	-3.71736	-1.71324	0.476665		-7.69335	-1.83543	-0.132029		-8.58558	-2.72128	-0.487411		-7.85053	-2.83366	-0.439822
225.64	-3.72265	-1.71109	0.464019		-7.69596	-1.84415	-0.150331		-8.59191	-2.72484	-0.48471		-7.85583	-2.83042	-0.444499
225.84	-3.71267	-1.69412	0.477836		-7.68228	-1.84586	-0.141657		-8.59157	-2.71883	-0.495071		-7.84761	-2.82424	-0.439604
226.04	-3.7233	-1.68912	0.471		-7.68684	-1.85149	-0.13628		-8.61387	-2.71583	-0.488394		-7.84507	-2.81026	-0.439679
226.25	-3.71089	-1.69201	0.475904		-7.65668	-1.85818	-0.135937		-8.61956	-2.72497	-0.503161		-7.83362	-2.80336	-0.431514
226.47	-3.71222	-1.71301	0.472635		-7.64533	-1.8675	-0.140868		-8.63046	-2.73247	-0.50206		-7.81584	-2.82323	-0.435311
226.67	-3.72015	-1.71875	0.457875		-7.62931	-1.87301	-0.152566		-8.62934	-2.72876	-0.501034		-7.80315	-2.80946	-0.441115
226.87	-3.71033	-1.70319	0.464163		-7.58462	-1.88029	-0.137815		-8.59969	-2.7185	-0.493876		-7.77105	-2.80667	-0.437679
227.08	-3.69438	-1.72522	0.483627		-7.54277	-1.89659	-0.120816		-8.55342	-2.74106	-0.479652		-7.73017	-2.83703	-0.41585
227.29	-3.67255	-1.70792	0.481027		-7.50845	-1.89575	-0.118217		-8.52245	-2.7221	-0.4916		-7.68009	-2.83078	-0.42324
227.49	-3.66357	-1.71271	0.486924		-7.48478	-1.8858	-0.0956635		-8.51462	-2.70988	-0.484563		-7.65983	-2.83488	-0.41021
227.69	-3.65035	-1.73463	0.496306		-7.46728	-1.88974	-0.0882688		-8.49779	-2.72959	-0.493239		-7.64367	-2.84962	-0.40135
227.9	-3.65111	-1.77072	0.499138		-7.46379	-1.90551	-0.0839553		-8.49666	-2.75093	-0.479369		-7.64368	-2.87295	-0.393495
228.1	-3.64551	-1.77437	0.503272		-7.45009	-1.89819	-0.0936157		-8.48034	-2.7556	-0.486863		-7.6372	-2.89336	-0.406165
228.31	-3.655	-1.76432	0.504865		-7.44959	-1.88058	-0.0803142		-8.45513	-2.74558	-0.478406		-7.62778	-2.89444	-0.392247
228.51	-3.63749	-1.75499	0.501691		-7.44485	-1.87696	-0.0760297		-8.42959	-2.7476	-0.481251		-7.62048	-2.89294	-0.399811
228.71	-3.6254	-1.76152	0.506849		-7.4499	-1.87325	-0.0730551		-8.43177	-2.76092	-0.474797		-7.62079	-2.91961	-0.393573
228.92	-3.61343	-1.76807	0.527056		-7.45211	-1.86516	-0.0518868		-8.44727	-2.7643	-0.462305		-7.62708	-2.92453	-0.381349
229.12	-3.601	-1.76273	0.515274		-7.47183	-1.8695	-0.0598205		-8.46147	-2.758	-0.481513		-7.63912	-2.93327	-0.392052
229.33	-3.61888	-1.77756	0.519404		-7.49052	-1.88093	-0.0491044		-8.48837	-2.77716	-0.471525		-7.66629	-2.94374	-0.381574
229.53	-3.63557	-1.7723	0.523924		-7.50021	-1.88064	-0.0541809		-8.49868	-2.79044	-0.486587		-7.67087	-2.95566	-0.379081
229.74	-3.65025	-1.74891	0.516706		-7.50991	-1.86915	-0.0501287		-8.51916	-2.77354	-0.482927		-7.66314	-2.93863	-0.380088
229.94	-3.64997	-1.73953	0.530614		-7.50954	-1.86603	-0.0413489		-8.53434	-2.77566	-0.476508		-7.65715	-2.94137	-0.372189
230.15	-3.64753	-1.74033	0.530605		-7.50273	-1.87722	-0.0392944		-8.55154	-2.77514	-0.469849		-7.64813	-2.9478	-0.370367
230.35	-3.63699	-1.7424	0.539818		-7.48405	-1.89291	-0.0300249		-8.56611	-2.78199	-0.46211		-7.62685	-2.95261	-0.361755
230.57	-3.64335	-1.74897	0.542877		-7.46292	-1.90213	-0.0313697		-8.57194	-2.7783	-0.449371		-7.60633	-2.9581	-0.366167
230.78	-3.65856	-1.74429	0.548502		-7.45312	-1.90803	-0.0214517		-8.57885	-2.77192	-0.454704		-7.59099	-2.95389	-0.368388
230.98	-3.67252	-1.74164	0.536736		-7.4364	-1.90626	-0.0454394		-8.56533	-2.77049	-0.462369		-7.57077	-2.94453	-0.387713
231.19	-3.66165	-1.73938	0.551422		-7.40797	-1.89862	-0.0397171		-8.54593	-2.76605	-0.455333		-7.53846	-2.92836	-0.383122
231.39	-3.63444	-1.75221	0.546945		-7.38425	-1.90244	-0.0537832		-8.51996	-2.76362	-0.470252		-7.50557	-2.93967	-0.388876
231.59	-3.63035	-1.76119	0.539309		-7.39042	-1.90614	-0.0517831		-8.51824	-2.7673	-0.463085		-7.49437	-2.93211	-0.389021
231.8	-3.61447	-1.7727	0.540113		-7.38071	-1.91693	-0.0637954		-8.49188	-2.78558	-0.457269		-7.47286	-2.95566	-0.39571
232	-3.61903	-1.76626	0.53858		-7.37481	-1.91979	-0.0703968		-8.47685	-2.7836	-0.447561		-7.46265	-2.9509	-0.40646
232.23	-3.61424	-1.77447	0.548292		-7.3768	-1.91624	-0.064362		-8.44952	-2.78444	-0.444683		-7.45593	-2.95978	-0.402818
232.43	-3.62241	-1.80341	0.535688		-7.39402	-1.9273	-0.0893556		-8.44046	-2.79846	-0.459472		-7.46517	-2.98086	-0.423419
232.63	-3.61807	-1.79933	0.549443		-7.41614	-1.9079	-0.0818859		-8.43959	-2.79692	-0.456799		-7.4836	-2.9727	-0.4088
232.84	-3.59935	-1.79728	0.546705		-7.42464	-1.90296	-0.0884062		-8.43205	-2.79769	-0.457364		-7.48072	-2.9814	-0.409023
233.04	-3.59077	-1.80348	0.535528		-7.44227	-1.90099	-0.0842962		-8.44595	-2.80561	-0.461786		-7.48413	-2.99001	-0.404069
233.25	-3.60616	-1.81748	0.526917		-7.45801	-1.90201	-0.0862085		-8.47254	-2.809	-0.461739		-7.5102	-2.99866	-0.419432
233.45	-3.62346	-1.80853	0.533356		-7.47888	-1.89469	-0.0733197		-8.47813	-2.81154	-0.445943		-7.51981	-2.98713	-0.417547
233.66	-3.60788	-1.81207	0.5284		-7.46331	-1.90656	-0.0804437		-8.47559	-2.80733	-0.449601		-7.50488	-2.98335	-0.4276
233.86	-3.6159	-1.82352	0.548217		-7.46231	-1.90004	-0.065005		-8.49326	-2.80479	-0.461564		-7.51597	-2.97922	-0.425261
234.07	-3.60423	-1.83111	0.544439		-7.45342	-1.89909	-0.0686958		-8.50388	-2.80938	-0.477568		-7.50596	-2.98127	-0.416076
234.27	-3.6007	-1.81705	0.530371		-7.44908	-1.88466	-0.0806137		-8.52371	-2.80113	-0.490443		-7.4962	-2.95697	-0.423497
234.48	-3.59605	-1.79797	0.526304		-7.42769	-1.86225	-0.0851379		-8.5263	-2.79594	-0.496574		-7.47283	-2.94687	-0.429078
234.68	-3.59147	-1.80331	0.50913		-7.39715	-1.86816	-0.0938495		-8.51443	-2.79326	-0.502881		-7.42945	-2.95104	-0.439659
234.89	-3.60129	-1.80963	0.504765		-7.37287	-1.8666	-0.0913168		-8.50012	-2.79677	-0.509031		-7.41781	-2.9518	-0.445695
235.09	-3.60338	-1.79855	0.513939		-7.34052	-1.8672	-0.0986263		-8.46817	-2.78337	-0.505545		-7.38828	-2.94833	-0.448958
235.3	-3.59309	-1.79371	0.516015		-7.31952	-1.86694	-0.10267		-8.44383	-2.78485	-0.519516		-7.36446	-2.94775	-0.439035
235.5	-3.58992	-1.79003	0.516388		-7.29384	-1.87141	-0.102928		-8.44232	-2.78573	-0.519253		-7.35039	-2.95981	-0.434798
235.71	-3.59537	-1.79515	0.519129		-7.28161	-1.86607	-0.111279		-8.43834	-2.78479	-0.523169		-7.34227	-2.96788	-0.432442
235.91	-3.59588	-1.79073	0.50267		-7.27784	-1.87368	-0.119276		-8.42478	-2.77305	-0.522172		-7.34519	-2.9624	-0.440575
236.12	-3.58969	-1.80598	0.497395		-7.27794	-1.8736	-0.118269		-8.4014	-2.77764	-0.523092		-7.33775	-2.97242	-0.448197
236.32	-3.59345	-1.81501	0.515875		-7.26319	-1.87652	-0.08846		-8.37947	-2.78584	-0.515104		-7.3369	-2.97305	-0.424047
236.53	-3.58978	-1.81945	0.515503		-7.27279	-1.89966	-0.0724274		-8.36559	-2.79116	-0.511357		-7.33585	-2.9774	-0.418482
236.73	-3.59479	-1.81322	0.510341		-7.2926	-1.90359	-0.0660502		-8.38394	-2.78795	-0.511751		-7.37775	-2.97703	-0.406438
236.94	-3.60143	-1.81447	0.512741		-7.30678	-1.90163	-0.0623791		-8.39421	-2.77985	-0.50197		-7.38396	-2.97014	-0.407703
237.14	-3.58113	-1.82531	0.51069		-7.32946	-1.90925	-0.0574763		-8.41257	-2.7994	-0.50858		-7.40448	-2.97893	-0.407205
237.35	-3.58372	-1.82841	0.517071		-7.3429	-1.91759	-0.0653834		-8.43126	-2.81596	-0.49253		-7.40833	-2.98031	-0.40102
237.55	-3.58915	-1.85709	0.506815		-7.35946	-1.92743	-0.0647243		-8.45227	-2.82834	-0.498715		-7.42529	-2.98803	-0.412323
237.76	-3.57641	-1.86029	0.514395		-7.36584	-1.93181	-0.0472863		-8.46558	-2.84078	-0.48996		-7.43121	-2.99867	-0.409768
237.96	-3.57585	-1.8531	0.50664		-7.3749	-1.93259	-0.053766		-8.48244	-2.84958	-0.482661		-7.42331	-3.00622	-0.403772
238.16	-3.58966	-1.84623	0.500686		-7.37901	-1.93208	-0.0573876		-8.50545	-2.84579	-0.489771		-7.43179	-2.99555	-0.414526
238.37	-3.59419	-1.86006	0.493294		-7.39071	-1.96127	-0.0845062		-8.51759	-2.85802	-0.501134		-7.42183	-3.02077	-0.441662
238.57	-3.59402	-1.85702	0.498962		-7.37162	-1.93848	-0.0783464		-8.53247	-2.84946	-0.50126		-7.41665	-3.00852	-0.44407
238.78	-3.58766	-1.84979	0.496272		-7.34778	-1.94088	-0.0815148		-8.50678	-2.85243	-0.513206		-7.36983	-3.017	-0.44642
238.98	-3.57094	-1.84908	0.492647		-7.32635	-1.9485	-0.0882623		-8.49262	-2.85722	-0.519203		-7.35128	-3.01863	-0.44165
239.19	-3.58775	-1.84447	0.484549		-7.30756	-1.94306	-0.0942189		-8.48086	-2.84848	-0.514161		-7.32923	-3.02119	-0.4404
239.4	-3.57412	-1.83142	0.485635		-7.29395	-1.93338	-0.0844014		-8.4556	-2.8366	-0.49781		-7.30848	-3.01821	-0.440437
239.6	-3.55916	-1.81082	0.487681		-7.2784	-1.91732	-0.0899438		-8.43328	-2.82741	-0.496929		-7.28885	-3.00863	-0.436967
239.81	-3.56636	-1.81223	0.478103		-7.26923	-1.92303	-0.0996291		-8.41664	-2.83388	-0.508197		-7.27707	-3.00628	-0.432549
240.01	-3.56131	-1.81597	0.492182		-7.25354	-1.92184	-0.0887494		-8.40123	-2.83078	-0.507908		-7.27117	-2.99333	-0.441314
240.22	-3.55221	-1.81704	0.487293		-7.24479	-1.9234	-0.0947453		-8.37015	-2.82923	-0.515229		-7.25885	-2.98621	-0.436809
240.42	-3.55084	-1.82081	0.477865		-7.23934	-1.91033	-0.0957965		-8.35709	-2.82531	-0.497837		-7.26017	-2.97048	-0.425165
240.63	-3.5551	-1.83743	0.476027		-7.25824	-1.91825	-0.112013		-8.34722	-2.82685	-0.498333		-7.27413	-2.97788	-0.420439
240.83	-3.55668	-1.85503	0.498749		-7.27972	-1.9228	-0.118323		-8.3633	-2.84241	-0.48039		-7.30233	-2.9778	-0.415472
241.03	-3.5522	-1.85922	0.509164		-7.29514	-1.91519	-0.111939		-8.39126	-2.85027	-0.476635		-7.31718	-2.97276	-0.409854
241.23	-3.55055	-1.86679	0.509446		-7.32578	-1.92137	-0.108065		-8.41041	-2.85228	-0.465209		-7.33637	-2.96614	-0.399834
241.44	-3.55504	-1.86874	0.512596		-7.33135	-1.92664	-0.110004		-8.4185	-2.85092	-0.474239		-7.34917	-2.97507	-0.397704
241.64	-3.56936	-1.87837	0.509237		-7.34413	-1.93214	-0.118377		-8.42603	-2.85719	-0.470356		-7.34834	-2.98574	-0.390585
241.85	-3.57316	-1.87946	0.505225		-7.36017	-1.92667	-0.131338		-8.44	-2.85993	-0.47388		-7.35899	-2.9924	-0.39956
242.05	-3.57064	-1.89102	0.501275		-7.3579	-1.93496	-0.132805		-8.43625	-2.88159	-0.475701		-7.35089	-3.01592	-0.387563
242.26	-3.57237	-1.8926	0.505538		-7.37503	-1.93237	-0.130176		-8.45916	-2.88958	-0.46637		-7.34963	-3.02735	-0.390239
242.46	-3.56452	-1.89674	0.509274		-7.35861	-1.93645	-0.11775		-8.46716	-2.90583	-0.479831		-7.33508	-3.04844	-0.388287
242.67	-3.56113	-1.88907	0.512188		-7.34517	-1.93965	-0.113221		-8.46885	-2.91222	-0.47447		-7.31148	-3.03998	-0.376896
242.87	-3.56823	-1.88264	0.506905		-7.33244	-1.94379	-0.102345		-8.46375	-2.91653	-0.482961		-7.29588	-3.04156	-0.378996
243.08	-3.56904	-1.87899	0.495137		-7.30274	-1.95172	-0.10563		-8.4269	-2.90889	-0.494285		-7.26755	-3.03664	-0.394087
243.28	-3.5578	-1.8833	0.486412		-7.26523	-1.9541	-0.112477		-8.39752	-2.91295	-0.512083		-7.24543	-3.05159	-0.417289
243.49	-3.56738	-1.89102	0.474773		-7.26438	-1.95625	-0.110816		-8.39939	-2.92024	-0.512229		-7.23716	-3.05429	-0.421376
243.69	-3.56307	-1.89099	0.469859		-7.26154	-1.95305	-0.113117		-8.39387	-2.92389	-0.524264		-7.23459	-3.04374	-0.442357
243.9	-3.56554	-1.89074	0.473307		-7.25307	-1.95916	-0.0952442		-8.37619	-2.92661	-0.511574		-7.23181	-3.04842	-0.433448
244.11	-3.57081	-1.89202	0.466545		-7.27023	-1.9577	-0.109694		-8.37285	-2.9169	-0.523968		-7.23696	-3.05219	-0.444491
244.31	-3.56385	-1.89415	0.461616		-7.26268	-1.96249	-0.112226		-8.36281	-2.91514	-0.530251		-7.24255	-3.05825	-0.442656
244.52	-3.56014	-1.87811	0.464244		-7.27589	-1.96289	-0.112808		-8.34976	-2.89257	-0.525156		-7.25271	-3.04141	-0.447862
244.72	-3.55186	-1.88099	0.459236		-7.28393	-1.95866	-0.113733		-8.34511	-2.88571	-0.530319		-7.27598	-3.05329	-0.455824
244.93	-3.54512	-1.88887	0.448592		-7.28318	-1.95207	-0.121794		-8.34377	-2.87875	-0.541415		-7.28279	-3.046	-0.467936
245.13	-3.55011	-1.89678	0.457211		-7.30403	-1.95835	-0.121358		-8.35797	-2.88642	-0.535811		-7.29329	-3.06444	-0.457885
245.34	-3.56403	-1.90576	0.471141		-7.3284	-1.96245	-0.114403		-8.38166	-2.90098	-0.535946		-7.31563	-3.0692	-0.44377
245.55	-3.54953	-1.91796	0.485057		-7.33178	-1.96625	-0.110428		-8.38144	-2.90503	-0.528834		-7.31604	-3.06687	-0.437183
245.75	-3.55182	-1.93442	0.501354		-7.33479	-1.9929	-0.10366		-8.38977	-2.907	-0.516664		-7.31862	-3.08573	-0.421869
245.95	-3.54843	-1.941	0.504349		-7.34721	-1.98608	-0.115425		-8.40379	-2.90287	-0.525961		-7.30782	-3.07932	-0.425887
246.16	-3.54258	-1.92393	0.515257		-7.33443	-1.97301	-0.101269		-8.41935	-2.88932	-0.514229		-7.31694	-3.06497	-0.414184
246.37	-3.54704	-1.91657	0.521209		-7.32448	-1.9624	-0.107684		-8.42653	-2.88626	-0.51314		-7.30511	-3.06428	-0.405987
246.57	-3.55501	-1.93134	0.510182		-7.30405	-1.9714	-0.12378		-8.43946	-2.91013	-0.519077		-7.29382	-3.08159	-0.412964
246.77	-3.56472	-1.9395	0.507851		-7.29462	-1.97871	-0.125879		-8.44636	-2.92376	-0.520401		-7.26402	-3.08777	-0.41861
246.98	-3.56096	-1.9363	0.516338		-7.28373	-1.97826	-0.121985		-8.43641	-2.92203	-0.503245		-7.2495	-3.10636	-0.407156
247.18	-3.55956	-1.93522	0.507936		-7.26996	-1.97378	-0.127156		-8.42614	-2.92129	-0.495559		-7.23874	-3.09828	-0.413342
247.39	-3.54161	-1.91771	0.516486		-7.24813	-1.96958	-0.118855		-8.40603	-2.90768	-0.483448		-7.20995	-3.09109	-0.400602
247.59	-3.55309	-1.90137	0.499179		-7.24447	-1.96214	-0.144215		-8.40686	-2.90882	-0.508039		-7.20561	-3.09606	-0.417026
247.8	-3.54424	-1.9035	0.4825		-7.23654	-1.95283	-0.152154		-8.39931	-2.91316	-0.520191		-7.20692	-3.09674	-0.418011
248	-3.54177	-1.89429	0.493507		-7.2226	-1.95617	-0.139104		-8.38328	-2.91253	-0.5167		-7.20367	-3.10368	-0.416981
248.21	-3.54228	-1.90595	0.485465		-7.21079	-1.97376	-0.133762		-8.36895	-2.93089	-0.510226		-7.18188	-3.11519	-0.427517
248.41	-3.54109	-1.91112	0.490472		-7.21035	-1.99579	-0.12063		-8.34495	-2.93152	-0.487159		-7.17896	-3.11893	-0.425922
248.62	-3.5317	-1.908	0.491516		-7.2251	-1.97831	-0.106123		-8.3348	-2.92249	-0.488467		-7.18011	-3.10838	-0.412713
248.82	-3.52722	-1.90376	0.497128		-7.24228	-1.98964	-0.105523		-8.33802	-2.92911	-0.492228		-7.20543	-3.11796	-0.411771
249.03	-3.53609	-1.91796	0.491519		-7.25906	-1.99545	-0.115864		-8.3481	-2.93103	-0.506427		-7.22638	-3.10438	-0.424796
249.23	-3.53364	-1.92057	0.504966		-7.27487	-1.98977	-0.102313		-8.36284	-2.93417	-0.50596		-7.24332	-3.11741	-0.410252
249.44	-3.54638	-1.93923	0.504922		-7.29808	-2.00053	-0.109311		-8.38633	-2.94748	-0.511641		-7.2787	-3.12352	-0.423466
249.64	-3.54011	-1.94459	0.517121		-7.30265	-1.99965	-0.0858866		-8.38618	-2.94083	-0.489971		-7.27861	-3.12316	-0.417141
249.85	-3.54037	-1.93087	0.517352		-7.30281	-1.98924	-0.0797131		-8.39499	-2.93627	-0.486517		-7.26602	-3.11458	-0.432192
250.05	-3.53777	-1.92822	0.510671		-7.30423	-1.98682	-0.0894829		-8.41348	-2.93246	-0.477064		-7.27186	-3.1052	-0.439393
250.26	-3.54097	-1.93856	0.500843		-7.31247	-1.97957	-0.0948728		-8.42572	-2.93173	-0.499797		-7.28597	-3.10937	-0.43434
250.46	-3.53239	-1.93998	0.496746		-7.30115	-1.98347	-0.0862085		-8.44097	-2.94244	-0.517682		-7.27923	-3.10501	-0.445425
250.67	-3.53819	-1.93443	0.508508		-7.28361	-1.99949	-0.0871241		-8.4548	-2.94387	-0.513495		-7.26501	-3.11602	-0.455649
250.87	-3.54727	-1.94006	0.511487		-7.25733	-1.98443	-0.0786797		-8.44118	-2.93748	-0.506179		-7.24764	-3.10114	-0.452199
251.08	-3.54094	-1.93312	0.514983		-7.22964	-1.98147	-0.0728401		-8.42206	-2.93346	-0.497341		-7.20632	-3.10321	-0.44726
251.28	-3.55274	-1.93484	0.496139		-7.21067	-1.99355	-0.0904748		-8.40486	-2.93915	-0.518158		-7.17896	-3.10921	-0.458792
251.48	-3.54715	-1.92637	0.470711		-7.17925	-1.99814	-0.103534		-8.37882	-2.94219	-0.530821		-7.13723	-3.11021	-0.459015
251.69	-3.55052	-1.93523	0.459399		-7.16356	-2.00594	-0.115143		-8.38107	-2.94043	-0.544136		-7.13144	-3.11032	-0.461871
251.9	-3.55861	-1.94797	0.474856		-7.15764	-2.0126	-0.112546		-8.37556	-2.94481	-0.537203		-7.14953	-3.10314	-0.449898
252.1	-3.55637	-1.96267	0.48062		-7.1558	-2.01478	-0.109878		-8.36563	-2.95655	-0.54224		-7.14948	-3.1078	-0.438373
252.3	-3.54667	-1.95458	0.484715		-7.15709	-2.01726	-0.11713		-8.34945	-2.95801	-0.531283		-7.14753	-3.09192	-0.446865
252.51	-3.55581	-1.96722	0.486559		-7.16417	-2.02136	-0.127805		-8.34092	-2.95833	-0.530759		-7.14839	-3.11375	-0.451051
252.71	-3.56125	-1.96748	0.48355		-7.18965	-2.01595	-0.141075		-8.32395	-2.95166	-0.529581		-7.16254	-3.11086	-0.454803
252.92	-3.53968	-1.9547	0.478518		-7.20368	-2.01598	-0.156924		-8.3242	-2.94353	-0.538775		-7.16262	-3.11282	-0.45758
253.13	-3.53794	-1.95435	0.482556		-7.23132	-2.02564	-0.158472		-8.3531	-2.95784	-0.552692		-7.19891	-3.12411	-0.463913
253.33	-3.51303	-1.96077	0.492165		-7.23797	-2.02826	-0.140856		-8.36505	-2.96065	-0.5297		-7.21577	-3.1098	-0.452384
253.54	-3.50507	-1.97343	0.503049		-7.25788	-2.0202	-0.125277		-8.37036	-2.96233	-0.508838		-7.22294	-3.11263	-0.449408
253.74	-3.50567	-1.96469	0.512966		-7.26964	-2.01467	-0.117824		-8.36325	-2.96605	-0.513007		-7.23588	-3.12218	-0.45654
253.95	-3.49663	-1.95017	0.506091		-7.27274	-2.00839	-0.114874		-8.37122	-2.952	-0.503996		-7.21778	-3.1169	-0.452249
254.15	-3.50031	-1.94731	0.502946		-7.27364	-2.0235	-0.1091		-8.38448	-2.949	-0.507311		-7.21529	-3.12519	-0.451063
254.36	-3.4943	-1.9477	0.509953		-7.25379	-2.02959	-0.0971732		-8.38836	-2.94669	-0.50076		-7.20179	-3.13928	-0.443398
254.56	-3.49771	-1.94759	0.510054		-7.26364	-2.01952	-0.0930658		-8.40113	-2.95365	-0.494523		-7.20216	-3.13379	-0.428768
254.77	-3.4822	-1.94644	0.506704		-7.23256	-2.01032	-0.0813967		-8.40334	-2.95228	-0.499305		-7.17996	-3.12573	-0.421174
254.97	-3.48336	-1.95598	0.505067		-7.21178	-2.01644	-0.0645492		-8.38865	-2.9671	-0.487885		-7.16489	-3.13902	-0.40809
255.17	-3.48398	-1.96366	0.511519		-7.18449	-2.01866	-0.059021		-8.35295	-2.97578	-0.476913		-7.1352	-3.13905	-0.396481
255.38	-3.49107	-1.95054	0.513758		-7.16718	-2.02431	-0.0750643		-8.32643	-2.98113	-0.485621		-7.11539	-3.1527	-0.396725
255.59	-3.49825	-1.93829	0.519131		-7.15859	-2.01928	-0.0647522		-8.317	-2.97003	-0.485864		-7.11594	-3.15049	-0.39077
255.79	-3.49618	-1.94708	0.505976		-7.15532	-2.02733	-0.0739775		-8.32163	-2.97738	-0.487541		-7.10187	-3.14605	-0.394806
256	-3.48834	-1.95444	0.501626		-7.14091	-2.04592	-0.0913872		-8.30118	-2.99032	-0.505084		-7.10389	-3.15961	-0.405882
256.2	-3.47862	-1.94382	0.497741		-7.11974	-2.02932	-0.0942161		-8.27155	-2.97794	-0.505889		-7.09001	-3.15383	-0.409817
256.4	-3.48709	-1.95203	0.501682		-7.12851	-2.03709	-0.109713		-8.26651	-2.98104	-0.504338		-7.08938	-3.16493	-0.414955
256.61	-3.4742	-1.93178	0.503052		-7.11562	-2.02992	-0.113585		-8.24931	-2.96278	-0.50916		-7.08811	-3.15057	-0.421864
256.82	-3.48356	-1.94451	0.499782		-7.14349	-2.03647	-0.110122		-8.24896	-2.9716	-0.499201		-7.11595	-3.15985	-0.429795
257.02	-3.4803	-1.94918	0.498577		-7.15339	-2.04611	-0.117048		-8.26131	-2.97017	-0.502162		-7.1389	-3.1536	-0.448603
257.22	-3.47623	-1.94176	0.480269		-7.17352	-2.0383	-0.12794		-8.27521	-2.958	-0.510424		-7.16471	-3.13979	-0.46886
257.43	-3.47858	-1.95792	0.483675		-7.19551	-2.0364	-0.126906		-8.29741	-2.96081	-0.512692		-7.18598	-3.12443	-0.469208
257.64	-3.47716	-1.97724	0.473255		-7.20247	-2.06166	-0.140363		-8.30692	-2.97562	-0.523284		-7.17873	-3.14622	-0.474213
257.84	-3.47942	-1.976	0.468669		-7.20734	-2.06537	-0.139402		-8.30728	-2.97509	-0.519805		-7.18683	-3.14306	-0.473257
258.05	-3.48971	-1.97132	0.473974		-7.2216	-2.05591	-0.119969		-8.32851	-2.98195	-0.507156		-7.19712	-3.15002	-0.471951
258.25	-3.48262	-1.97172	0.471783		-7.2309	-2.06082	-0.131876		-8.35128	-2.99164	-0.517888		-7.20061	-3.14823	-0.481346
258.45	-3.48014	-1.95354	0.457545		-7.2202	-2.04134	-0.128673		-8.36499	-2.98908	-0.531338		-7.19985	-3.13517	-0.485652
258.66	-3.48467	-1.96914	0.449918		-7.21095	-2.05782	-0.143167		-8.36812	-3.01169	-0.538255		-7.18599	-3.14801	-0.490338
258.86	-3.48002	-1.96797	0.464266		-7.19138	-2.06003	-0.150811		-8.37814	-3.00856	-0.531449		-7.17189	-3.14231	-0.484681
259.07	-3.47985	-1.96472	0.466962		-7.18054	-2.05083	-0.154289		-8.35874	-3.00946	-0.537038		-7.14796	-3.14344	-0.474912
259.28	-3.48742	-1.96438	0.469669		-7.15563	-2.0596	-0.157396		-8.35086	-3.0145	-0.533773		-7.11839	-3.15648	-0.467132
259.48	-3.47987	-1.96108	0.453881		-7.12694	-2.05906	-0.159351		-8.32921	-3.01686	-0.540366		-7.09802	-3.18222	-0.486528
259.68	-3.47671	-1.93961	0.456127		-7.11439	-2.03768	-0.167484		-8.32843	-3.00122	-0.544698		-7.0937	-3.15935	-0.49598
259.89	-3.46555	-1.93658	0.455833		-7.10236	-2.02673	-0.174765		-8.32529	-3.00056	-0.554293		-7.08452	-3.15767	-0.49992
260.09	-3.47138	-1.93474	0.462615		-7.1006	-2.01718	-0.182888		-8.30542	-2.99223	-0.558861		-7.06838	-3.14565	-0.493625
260.3	-3.48127	-1.94952	0.471085		-7.10177	-2.02475	-0.168798		-8.28259	-2.98455	-0.556189		-7.06946	-3.15351	-0.480944
260.5	-3.48285	-1.96528	0.482536		-7.11517	-2.03275	-0.156949		-8.27056	-2.9917	-0.553921		-7.07169	-3.15526	-0.473915
260.71	-3.49107	-1.96469	0.495803		-7.11892	-2.01702	-0.141447		-8.27124	-2.97907	-0.549485		-7.08452	-3.14745	-0.465213
260.91	-3.49439	-1.96292	0.481016		-7.13157	-2.01599	-0.144709		-8.2614	-2.9787	-0.572941		-7.0983	-3.14905	-0.473049
261.12	-3.50417	-1.95993	0.477848		-7.14215	-2.02478	-0.150859		-8.28306	-2.97055	-0.57106		-7.10896	-3.14621	-0.472548
261.33	-3.50311	-1.96265	0.487981		-7.17023	-2.01528	-0.140037		-8.30303	-2.97022	-0.564883		-7.13618	-3.1414	-0.459664
261.53	-3.51407	-1.9577	0.50285		-7.19794	-2.01359	-0.144941		-8.32813	-2.964	-0.551896		-7.16544	-3.12871	-0.440623
261.74	-3.50537	-1.97508	0.504318		-7.19799	-2.01948	-0.137227		-8.32018	-2.96939	-0.545752		-7.17158	-3.13629	-0.431589
261.94	-3.52117	-1.9822	0.520457		-7.20694	-2.01832	-0.121928		-8.32317	-2.98232	-0.533349		-7.18398	-3.13996	-0.415981
262.15	-3.52009	-1.97483	0.513461		-7.22186	-2.0191	-0.118539		-8.35823	-2.97663	-0.533387		-7.20224	-3.14513	-0.413094
262.35	-3.50517	-1.96887	0.513076		-7.21384	-2.00741	-0.117896		-8.36475	-2.98547	-0.52825		-7.19349	-3.13498	-0.425025
262.56	-3.49388	-1.97351	0.500357		-7.1998	-2.02107	-0.123685		-8.36286	-2.9807	-0.525261		-7.18028	-3.13366	-0.425014
262.76	-3.49584	-1.96719	0.495352		-7.18706	-2.02082	-0.126099		-8.37087	-2.98009	-0.517313		-7.17626	-3.12286	-0.426955
262.97	-3.48563	-1.96553	0.490059		-7.17516	-2.02493	-0.119817		-8.35813	-2.98838	-0.508434		-7.15673	-3.12998	-0.418846
263.17	-3.47408	-1.96315	0.478565		-7.15928	-2.02094	-0.125346		-8.33434	-2.99399	-0.509546		-7.12706	-3.12293	-0.424415
263.37	-3.46139	-1.96125	0.465166		-7.11882	-2.02246	-0.137237		-8.29418	-2.99741	-0.515535		-7.08884	-3.1246	-0.435988
263.58	-3.45804	-1.96752	0.45997		-7.09797	-2.03486	-0.120841		-8.27072	-3.00145	-0.514666		-7.06114	-3.13279	-0.430643
263.78	-3.4696	-1.96275	0.458019		-7.1077	-2.04284	-0.132036		-8.27829	-3.00981	-0.522111		-7.06712	-3.14081	-0.445282
263.99	-3.45243	-1.96539	0.450276		-7.09859	-2.05454	-0.133712		-8.2672	-2.99041	-0.517391		-7.05654	-3.14317	-0.439956
264.19	-3.44789	-1.98631	0.44223		-7.08537	-2.06246	-0.137903		-8.2359	-3.00955	-0.525842		-7.04609	-3.16168	-0.446988
264.4	-3.46957	-1.99962	0.438231		-7.1051	-2.07355	-0.145181		-8.2371	-3.01071	-0.523452		-7.05758	-3.16197	-0.438236
264.6	-3.46601	-1.99754	0.447045		-7.10593	-2.06421	-0.145782		-8.22699	-3.00807	-0.516841		-7.05488	-3.15838	-0.438126
264.81	-3.45799	-2.01262	0.439125		-7.12434	-2.07773	-0.151034		-8.22253	-3.01796	-0.532033		-7.06746	-3.1793	-0.446117
265.01	-3.4674	-2.0288	0.445		-7.1389	-2.0876	-0.152028		-8.23335	-3.0311	-0.531026		-7.08094	-3.19879	-0.448956
265.22	-3.46867	-2.02723	0.45662		-7.15098	-2.06977	-0.141499		-8.25439	-3.02723	-0.535629		-7.11602	-3.20422	-0.44788
265.43	-3.47493	-2.03048	0.453983		-7.19128	-2.07412	-0.133708		-8.30089	-3.02438	-0.537251		-7.15834	-3.1986	-0.441369
265.63	-3.46442	-2.03956	0.445887		-7.20961	-2.06518	-0.147398		-8.31199	-3.01396	-0.543147		-7.17101	-3.19658	-0.447494
265.84	-3.46312	-2.03313	0.454044		-7.21049	-2.05637	-0.141111		-8.30722	-3.00372	-0.555093		-7.17681	-3.18281	-0.441596
266.04	-3.45225	-2.03362	0.455809		-7.19746	-2.05507	-0.144191		-8.31534	-3.00836	-0.556375		-7.16573	-3.17927	-0.444857
266.25	-3.44785	-2.03276	0.458611		-7.19283	-2.06675	-0.142496		-8.33061	-3.00708	-0.54776		-7.16369	-3.16483	-0.445527
266.45	-3.43159	-2.03482	0.449776		-7.18356	-2.06735	-0.151486		-8.34668	-3.00606	-0.566857		-7.15835	-3.17122	-0.463062
266.65	-3.43089	-2.0381	0.446139		-7.17	-2.06939	-0.147903		-8.35663	-3.00626	-0.567367		-7.1526	-3.19593	-0.462008
266.86	-3.43229	-2.02463	0.441341		-7.15401	-2.05805	-0.147136		-8.37392	-3.00233	-0.575033		-7.12158	-3.18797	-0.46775
267.06	-3.42282	-2.00495	0.444028		-7.12442	-2.03767	-0.156292		-8.36369	-2.98398	-0.575338		-7.10214	-3.1623	-0.477573
267.27	-3.42311	-2.00407	0.439667		-7.10792	-2.04994	-0.160376		-8.33339	-2.98347	-0.573291		-7.07375	-3.17169	-0.472282
267.47	-3.41732	-2.00407	0.44871		-7.06715	-2.04287	-0.160994		-8.28783	-2.97726	-0.568497		-7.02522	-3.17085	-0.475244
267.68	-3.42528	-2.01627	0.453325		-7.04978	-2.06112	-0.156975		-8.28805	-3.00099	-0.566692		-7.01887	-3.18585	-0.486288
267.88	-3.42052	-2.01795	0.451809		-7.03905	-2.05306	-0.15881		-8.2953	-2.99804	-0.543758		-7.01011	-3.19348	-0.485664
268.08	-3.43745	-2.00332	0.44435		-7.04994	-2.04586	-0.165663		-8.29086	-2.99747	-0.557055		-7.02054	-3.1935	-0.503637
268.29	-3.42612	-2.02014	0.438551		-7.04505	-2.04471	-0.16488		-8.26878	-2.9918	-0.557605		-7.01549	-3.20132	-0.507716
268.5	-3.43154	-2.00641	0.445896		-7.04668	-2.03724	-0.174794		-8.24817	-2.97702	-0.5443		-7.00968	-3.19366	-0.505186
268.7	-3.44621	-2.01454	0.446886		-7.05933	-2.05172	-0.189691		-8.23621	-2.98549	-0.559945		-7.01774	-3.18221	-0.506212
268.91	-3.42674	-2.02137	0.456614		-7.06279	-2.06225	-0.187321		-8.20907	-2.98471	-0.547622		-7.03099	-3.18597	-0.498541
269.11	-3.43109	-2.04692	0.451818		-7.09041	-2.08695	-0.194048		-8.21459	-2.9937	-0.544468		-7.0513	-3.19491	-0.489577
269.32	-3.43599	-2.07212	0.454591		-7.12362	-2.10409	-0.212531		-8.24308	-3.01404	-0.544792		-7.07482	-3.20907	-0.49425
269.52	-3.43862	-2.07628	0.446175		-7.14292	-2.10533	-0.21597		-8.27195	-3.01441	-0.546996		-7.10775	-3.21331	-0.500903
269.73	-3.43111	-2.0433	0.434271		-7.15907	-2.09253	-0.213685		-8.26747	-2.99714	-0.55011		-7.10644	-3.20358	-0.502199
269.93	-3.42483	-2.04935	0.432813		-7.15985	-2.10858	-0.209588		-8.27019	-3.00692	-0.560666		-7.10346	-3.20111	-0.502143
270.14	-3.4294	-2.06714	0.422577		-7.16059	-2.11753	-0.21522		-8.27869	-3.01689	-0.563901		-7.0966	-3.21338	-0.488199
270.34	-3.44999	-2.04988	0.417076		-7.18103	-2.10792	-0.227393		-8.31756	-3.00328	-0.576239		-7.1121	-3.19592	-0.492488
270.55	-3.44022	-2.06041	0.416892		-7.16717	-2.12163	-0.206973		-8.32171	-3.02318	-0.581251		-7.11278	-3.21495	-0.471976
270.75	-3.42975	-2.04676	0.414268		-7.15316	-2.10532	-0.192513		-8.32564	-3.02309	-0.572256		-7.09314	-3.21226	-0.473291
270.96	-3.43337	-2.06541	0.420109		-7.13505	-2.10721	-0.185371		-8.33438	-3.02985	-0.560041		-7.06617	-3.22642	-0.467179
271.16	-3.42513	-2.04258	0.416783		-7.10762	-2.09339	-0.163691		-8.32487	-3.02378	-0.559992		-7.0294	-3.22281	-0.469055
271.37	-3.40503	-2.01644	0.407021		-7.06919	-2.08293	-0.157857		-8.29129	-2.99977	-0.56915		-6.98686	-3.19689	-0.486446
271.57	-3.40891	-2.00882	0.411937		-7.05847	-2.08785	-0.159126		-8.2814	-2.99993	-0.573947		-6.96389	-3.19466	-0.489141
271.78	-3.4181	-2.03035	0.42008		-7.04954	-2.0938	-0.166682		-8.29274	-3.0042	-0.584982		-6.96272	-3.19534	-0.504335
271.98	-3.4199	-2.02739	0.412506		-7.04783	-2.08272	-0.174324		-8.27936	-2.98833	-0.596086		-6.96146	-3.18885	-0.509781
272.18	-3.4128	-2.01909	0.422363		-7.05381	-2.07851	-0.163628		-8.27713	-2.97731	-0.587711		-6.9712	-3.17206	-0.516214
272.39	-3.38633	-2.02199	0.430931		-7.0262	-2.09466	-0.151405		-8.22342	-2.98808	-0.577358		-6.93477	-3.18686	-0.522466
272.6	-3.38692	-2.01642	0.43034		-7.02666	-2.08364	-0.156672		-8.20944	-2.9721	-0.570055		-6.93762	-3.18241	-0.543167
272.79	-3.38126	-2.02768	0.427872		-7.02569	-2.08686	-0.17122		-8.20237	-2.96432	-0.574824		-6.94996	-3.17506	-0.539777
273	-3.39742	-2.00796	0.41754		-7.05402	-2.07934	-0.187511		-8.19508	-2.94877	-0.586654		-6.99747	-3.16229	-0.540577
273.2	-3.3937	-2.01963	0.419265		-7.06448	-2.08528	-0.189792		-8.18717	-2.95338	-0.60105		-7.00769	-3.16939	-0.536233
273.41	-3.40627	-2.03446	0.424254		-7.07503	-2.09383	-0.186596		-8.21228	-2.96578	-0.598353		-7.04656	-3.17632	-0.52601
273.62	-3.39116	-2.05375	0.411986		-7.07973	-2.10232	-0.188782		-8.20892	-2.97104	-0.603088		-7.05821	-3.18667	-0.525541
273.82	-3.38537	-2.04872	0.421074		-7.07897	-2.09643	-0.185702		-8.20096	-2.96936	-0.591223		-7.06081	-3.1839	-0.512288
274.02	-3.38075	-2.06186	0.417769		-7.08143	-2.12578	-0.185159		-8.21139	-2.99354	-0.576499		-7.05318	-3.2062	-0.497642
274.23	-3.37945	-2.06392	0.431142		-7.07557	-2.12628	-0.178877		-8.21597	-3.00467	-0.57269		-7.04826	-3.21664	-0.488023
274.43	-3.38458	-2.06509	0.43429		-7.08036	-2.11885	-0.179261		-8.24091	-3.01523	-0.570016		-7.06387	-3.21923	-0.457049
274.64	-3.3815	-2.06654	0.441851		-7.06431	-2.12632	-0.164446		-8.25509	-3.02264	-0.555337		-7.05422	-3.22162	-0.429355
274.84	-3.38611	-2.05474	0.445843		-7.05744	-2.12602	-0.164433		-8.26637	-3.02248	-0.549417		-7.04407	-3.21773	-0.429351
275.05	-3.38081	-2.05176	0.452874		-7.03305	-2.12965	-0.152674		-8.27583	-3.02143	-0.551635		-7.01256	-3.22834	-0.431358
275.25	-3.38537	-2.05336	0.449063		-7.02295	-2.12797	-0.15597		-8.29162	-3.02172	-0.538813		-7.01681	-3.21593	-0.440078
275.45	-3.37972	-2.04992	0.449379		-6.99293	-2.12659	-0.141043		-8.26613	-3.0229	-0.526015		-6.98296	-3.22731	-0.434209
275.66	-3.41004	-2.04295	0.45683		-6.98433	-2.13032	-0.134541		-8.2754	-3.02242	-0.529033		-6.97594	-3.22156	-0.431212
275.86	-3.41431	-2.04313	0.453696		-6.98199	-2.12992	-0.126582		-8.26751	-3.01742	-0.535088		-6.96655	-3.21715	-0.419768
276.07	-3.42438	-2.03361	0.459719		-6.99589	-2.11831	-0.116215		-8.26204	-3.00873	-0.526426		-6.98087	-3.20671	-0.419898
276.27	-3.42165	-2.03066	0.456401		-6.98444	-2.11883	-0.117062		-8.25669	-3.00907	-0.51759		-6.9795	-3.20485	-0.419855
276.48	-3.43792	-2.03543	0.442964		-6.99639	-2.12564	-0.12928		-8.2555	-2.99723	-0.526844		-6.98628	-3.20355	-0.444676
276.69	-3.44377	-2.03894	0.426084		-7.01484	-2.13477	-0.150667		-8.2526	-3.0049	-0.546367		-6.99087	-3.20395	-0.467992
276.88	-3.43012	-2.03842	0.4232		-7.01923	-2.1279	-0.147295		-8.22803	-3.00452	-0.554044		-6.99668	-3.20513	-0.471409
277.09	-3.41288	-2.04861	0.413735		-7.02672	-2.13696	-0.156442		-8.20746	-3.01554	-0.551164		-7.00466	-3.19264	-0.478611
277.3	-3.41205	-2.04952	0.42379		-7.02908	-2.13136	-0.163893		-8.21035	-3.01094	-0.559061		-7.02289	-3.19235	-0.468455
277.5	-3.41773	-2.051	0.435706		-7.06279	-2.12421	-0.155261		-8.24236	-3.00941	-0.548923		-7.05682	-3.18374	-0.45651
277.7	-3.39035	-2.04359	0.437325		-7.07737	-2.12665	-0.158324		-8.23413	-3.01201	-0.538245		-7.06966	-3.19209	-0.447646
277.91	-3.38277	-2.04048	0.426759		-7.08588	-2.11863	-0.170151		-8.23813	-3.00502	-0.547656		-7.07682	-3.19072	-0.455872
278.12	-3.35795	-2.05681	0.426192		-7.06416	-2.11712	-0.177346		-8.23701	-3.01448	-0.55386		-7.06191	-3.19983	-0.460727
278.32	-3.36187	-2.06283	0.417393		-7.07152	-2.12051	-0.190327		-8.24531	-3.01198	-0.564179		-7.06982	-3.20391	-0.461984
278.52	-3.34098	-2.06217	0.434005		-7.05785	-2.1105	-0.174277		-8.26191	-3.02793	-0.564446		-7.06992	-3.20819	-0.446731
278.73	-3.33107	-2.06947	0.434325		-7.03897	-2.10863	-0.172288		-8.25547	-3.03283	-0.569427		-7.05344	-3.20936	-0.435053
278.93	-3.3503	-2.07227	0.438852		-7.02781	-2.11679	-0.159284		-8.27387	-3.04398	-0.568456		-7.047	-3.21844	-0.433115
279.14	-3.34444	-2.07203	0.428614		-7.00784	-2.11437	-0.164579		-8.28327	-3.0521	-0.570324		-7.02579	-3.24208	-0.436275
279.35	-3.3419	-2.07846	0.428156		-7.00828	-2.12435	-0.150829		-8.2712	-3.06444	-0.568913		-6.99799	-3.2585	-0.4369
279.55	-3.33823	-2.06666	0.425727		-6.98949	-2.12403	-0.168624		-8.24286	-3.06135	-0.576831		-6.97363	-3.26587	-0.450293
279.75	-3.34407	-2.06869	0.426199		-6.98649	-2.11726	-0.173275		-8.2419	-3.0527	-0.580897		-6.95314	-3.26805	-0.44858
279.95	-3.33644	-2.08187	0.435243		-6.9643	-2.13053	-0.159135		-8.23202	-3.06858	-0.566223		-6.93652	-3.28182	-0.444672
280.17	-3.34385	-2.06801	0.4519		-6.96229	-2.1343	-0.152783		-8.22509	-3.05397	-0.576002		-6.93629	-3.26372	-0.451694
280.38	-3.33831	-2.07338	0.448472		-6.95403	-2.14159	-0.149613		-8.21066	-3.06198	-0.586284		-6.92945	-3.2676	-0.456728
280.58	-3.3427	-2.06427	0.432582		-6.94231	-2.15767	-0.170472		-8.18733	-3.06408	-0.598058		-6.92055	-3.26395	-0.460182
280.79	-3.35633	-2.04879	0.425413		-6.96403	-2.15375	-0.173271		-8.18767	-3.05579	-0.598793		-6.93527	-3.24857	-0.47893
280.99	-3.34554	-2.0565	0.417883		-6.99771	-2.16257	-0.190461		-8.18257	-3.04469	-0.602934		-6.94695	-3.24725	-0.489975
281.2	-3.36559	-2.0387	0.426501		-7.02547	-2.14599	-0.182645		-8.18293	-3.03603	-0.600212		-6.97167	-3.22404	-0.488957
281.4	-3.35517	-2.0203	0.428886		-7.03174	-2.13831	-0.195772		-8.1889	-3.01778	-0.601034		-6.97698	-3.19703	-0.493753
281.61	-3.34301	-2.02677	0.418606		-7.04778	-2.13591	-0.192178		-8.19861	-3.01557	-0.614467		-6.98495	-3.18902	-0.494542
281.81	-3.33575	-2.02643	0.413877		-7.0536	-2.13743	-0.188631		-8.20661	-3.02893	-0.60692		-6.99523	-3.1919	-0.498816
282.02	-3.344	-2.02136	0.404247		-7.07322	-2.15105	-0.197291		-8.2217	-3.03261	-0.609622		-7.01797	-3.19062	-0.506469
282.22	-3.35446	-2.02741	0.394612		-7.08013	-2.1632	-0.203677		-8.21749	-3.04547	-0.59941		-7.02235	-3.20182	-0.50488
282.43	-3.34214	-2.02612	0.403214		-7.07585	-2.15515	-0.199427		-8.21659	-3.03031	-0.590887		-7.00948	-3.19258	-0.507524
282.63	-3.32742	-2.0313	0.419904		-7.0638	-2.15177	-0.184591		-8.21568	-3.02417	-0.578468		-6.99802	-3.2017	-0.510891
282.84	-3.30211	-2.0392	0.423875		-7.02985	-2.15003	-0.180523		-8.20765	-3.03108	-0.570729		-6.97969	-3.20376	-0.502367
283.04	-3.30751	-2.03779	0.420543		-7.00059	-2.14565	-0.170246		-8.20736	-3.03693	-0.56902		-6.96397	-3.20621	-0.503499
283.24	-3.28287	-2.06311	0.418808		-6.96944	-2.16187	-0.180398		-8.19379	-3.04246	-0.591442		-6.9335	-3.20578	-0.508875
283.45	-3.27345	-2.0748	0.419914		-6.94048	-2.16573	-0.17022		-8.18351	-3.05925	-0.582541		-6.91739	-3.23047	-0.511512
283.65	-3.29379	-2.09221	0.420269		-6.92508	-2.17781	-0.173136		-8.18034	-3.06662	-0.574556		-6.91379	-3.22542	-0.512917
283.85	-3.30031	-2.09549	0.434254		-6.91754	-2.17878	-0.159773		-8.16274	-3.06011	-0.564673		-6.91093	-3.21643	-0.504231
284.06	-3.29443	-2.098	0.438331		-6.90249	-2.16375	-0.166668		-8.15485	-3.05246	-0.571603		-6.90257	-3.20655	-0.508013
284.26	-3.28856	-2.08195	0.441924		-6.88997	-2.12859	-0.160112		-8.16104	-3.0395	-0.580826		-6.89419	-3.1896	-0.507503
284.47	-3.29586	-2.08514	0.430387		-6.8976	-2.14525	-0.160698		-8.1616	-3.05144	-0.576683		-6.89547	-3.19902	-0.503552
284.68	-3.30948	-2.08162	0.411458		-6.9116	-2.13384	-0.159701		-8.15109	-3.03894	-0.579226		-6.89303	-3.18405	-0.49842
284.88	-3.33274	-2.07859	0.408665		-6.94236	-2.13814	-0.158286		-8.16127	-3.03867	-0.575447		-6.92686	-3.19053	-0.505178
285.09	-3.33088	-2.07433	0.408151		-6.95188	-2.14318	-0.170706		-8.14696	-3.039	-0.579628		-6.93519	-3.18417	-0.5037
285.29	-3.34914	-2.07667	0.422121		-6.9749	-2.13947	-0.157019		-8.14723	-3.03586	-0.555699		-6.96101	-3.18697	-0.489875
285.49	-3.35772	-2.07166	0.409106		-6.99013	-2.14697	-0.167216		-8.15976	-3.02416	-0.569494		-6.97901	-3.18069	-0.506018
285.7	-3.3387	-2.05928	0.407716		-7.001	-2.1459	-0.160548		-8.16563	-3.03053	-0.577705		-6.99415	-3.17878	-0.514294
285.9	-3.32638	-2.06063	0.401819		-7.00252	-2.15129	-0.178171		-8.18282	-3.03981	-0.592724		-6.99769	-3.18598	-0.526519
286.11	-3.33519	-2.05608	0.410022		-7.01413	-2.14588	-0.168956		-8.18978	-3.03815	-0.575183		-6.98939	-3.18767	-0.512343
286.32	-3.34642	-2.06414	0.39765		-7.02482	-2.16553	-0.17676		-8.20151	-3.04527	-0.58048		-7.00801	-3.2021	-0.508131
286.52	-3.3366	-2.06547	0.40838		-7.02183	-2.15585	-0.182314		-8.20677	-3.03774	-0.588185		-7.01364	-3.20074	-0.507966
286.73	-3.32147	-2.06222	0.417251		-7.01128	-2.15788	-0.180585		-8.21413	-3.04636	-0.578804		-7.02811	-3.212	-0.5165
286.93	-3.31019	-2.0766	0.411035		-6.99359	-2.16019	-0.189056		-8.22115	-3.05865	-0.590879		-7.01065	-3.22324	-0.521439
287.13	-3.31537	-2.08185	0.421257		-6.97357	-2.15446	-0.173762		-8.24153	-3.05402	-0.578027		-6.9986	-3.22944	-0.50544
287.34	-3.30117	-2.07093	0.404804		-6.94007	-2.15261	-0.183261		-8.24044	-3.06517	-0.591884		-6.96438	-3.23892	-0.510386
287.55	-3.30355	-2.07432	0.408913		-6.92549	-2.15155	-0.179024		-8.20959	-3.06559	-0.581294		-6.93696	-3.24122	-0.484271
287.75	-3.32544	-2.06941	0.40771		-6.922	-2.14269	-0.178849		-8.19697	-3.05501	-0.576356		-6.9244	-3.24865	-0.472137
287.95	-3.3309	-2.06938	0.408852		-6.90841	-2.13716	-0.167519		-8.18743	-3.05334	-0.578702		-6.90945	-3.2561	-0.470264
288.16	-3.33078	-2.07961	0.408772		-6.89071	-2.14193	-0.165353		-8.17268	-3.06358	-0.588445		-6.91065	-3.25926	-0.480388
288.37	-3.31264	-2.07286	0.41365		-6.88141	-2.13561	-0.157518		-8.15478	-3.06754	-0.592569		-6.88453	-3.2578	-0.488386
288.57	-3.32074	-2.08068	0.405713		-6.89091	-2.13978	-0.15738		-8.13908	-3.08851	-0.599559		-6.8697	-3.26321	-0.498937
288.78	-3.3303	-2.07869	0.409696		-6.89004	-2.14045	-0.155435		-8.13091	-3.08196	-0.592001		-6.86634	-3.25042	-0.485025
288.98	-3.34084	-2.08015	0.425468		-6.90069	-2.14833	-0.146981		-8.12457	-3.07068	-0.574676		-6.86504	-3.24731	-0.471182
289.19	-3.33699	-2.0823	0.423139		-6.92094	-2.15859	-0.158939		-8.12455	-3.08736	-0.575014		-6.88556	-3.25919	-0.474237
289.39	-3.34624	-2.0953	0.423466		-6.94881	-2.17273	-0.155662		-8.13406	-3.07691	-0.564676		-6.91687	-3.25762	-0.47548
289.59	-3.34482	-2.0979	0.413617		-6.96377	-2.18051	-0.170296		-8.14743	-3.08895	-0.577093		-6.94507	-3.25934	-0.489873
289.8	-3.32876	-2.10242	0.416483		-6.96086	-2.18641	-0.182208		-8.1655	-3.08614	-0.584122		-6.95826	-3.26046	-0.497118
290	-3.33156	-2.11897	0.406588		-6.96364	-2.20008	-0.189082		-8.17481	-3.08972	-0.585305		-6.97983	-3.257	-0.494425
290.21	-3.32036	-2.1108	0.390228		-6.97183	-2.20975	-0.208189		-8.18104	-3.08928	-0.595699		-6.97273	-3.26203	-0.512074
290.41	-3.32261	-2.1156	0.369417		-6.97212	-2.21279	-0.219932		-8.1859	-3.08002	-0.591869		-6.99527	-3.26484	-0.510552
290.62	-3.32276	-2.10286	0.371988		-6.9619	-2.21722	-0.214974		-8.20188	-3.06886	-0.582659		-7.00806	-3.25485	-0.498703
290.83	-3.3165	-2.10054	0.362733		-6.95274	-2.21555	-0.231308		-8.21024	-3.06835	-0.602466		-6.99542	-3.24965	-0.498169
291.03	-3.30526	-2.08542	0.356366		-6.93367	-2.20072	-0.236244		-8.19775	-3.05806	-0.614022		-6.97773	-3.23832	-0.507348
291.24	-3.2954	-2.08598	0.349817		-6.91303	-2.19968	-0.243334		-8.19691	-3.05169	-0.620184		-6.95263	-3.24104	-0.529739
291.44	-3.28922	-2.08302	0.356256		-6.90413	-2.20094	-0.243765		-8.18087	-3.04594	-0.628114		-6.92679	-3.24046	-0.530535
291.65	-3.29876	-2.08795	0.36369		-6.89432	-2.21138	-0.233276		-8.18195	-3.04838	-0.625272		-6.9054	-3.24057	-0.531853
291.85	-3.30007	-2.10177	0.360347		-6.89762	-2.21665	-0.237499		-8.17223	-3.05225	-0.614183		-6.88984	-3.24799	-0.544553
292.05	-3.29848	-2.09282	0.35657		-6.89552	-2.21187	-0.237272		-8.16889	-3.0598	-0.619118		-6.87867	-3.2501	-0.546637
292.26	-3.30246	-2.10073	0.35894		-6.89543	-2.21296	-0.234662		-8.1638	-3.05109	-0.609614		-6.88059	-3.25058	-0.528491
292.46	-3.30623	-2.10774	0.375662		-6.90152	-2.20358	-0.227601		-8.15908	-3.06005	-0.606742		-6.86944	-3.24114	-0.525498
292.67	-3.29446	-2.10808	0.365316		-6.9008	-2.19465	-0.239886		-8.15065	-3.06607	-0.62222		-6.87531	-3.25221	-0.548561
292.87	-3.30194	-2.11301	0.374703		-6.92531	-2.19603	-0.235362		-8.13671	-3.07615	-0.623963		-6.88063	-3.25602	-0.565122
293.08	-3.32293	-2.1181	0.374031		-6.94814	-2.20504	-0.2294		-8.14494	-3.07927	-0.619703		-6.91452	-3.26991	-0.564178
293.29	-3.3237	-2.11134	0.368589		-6.97192	-2.19702	-0.226229		-8.1392	-3.07313	-0.620585		-6.93932	-3.25618	-0.548917
293.49	-3.31747	-2.10585	0.360051		-6.97807	-2.19628	-0.217105		-8.14627	-3.07209	-0.629655		-6.95463	-3.25722	-0.553963
293.69	-3.31797	-2.0919	0.352961		-6.99293	-2.16895	-0.219345		-8.14842	-3.06463	-0.626209		-6.98078	-3.25584	-0.552212
293.9	-3.30844	-2.09532	0.360514		-6.99967	-2.17631	-0.209968		-8.1477	-3.0701	-0.634579		-6.98431	-3.26147	-0.541131
294.1	-3.31317	-2.09838	0.352995		-7.0179	-2.16591	-0.228232		-8.14607	-3.05223	-0.641973		-6.9999	-3.26344	-0.551699
294.31	-3.31172	-2.08475	0.354523		-7.0268	-2.14912	-0.227002		-8.15814	-3.05062	-0.647767		-7.02317	-3.24916	-0.551474
294.51	-3.3108	-2.08145	0.351833		-7.02656	-2.16198	-0.243621		-8.16902	-3.04951	-0.645603		-7.02475	-3.25512	-0.562362
294.72	-3.30405	-2.07269	0.360702		-7.00592	-2.1633	-0.237701		-8.16777	-3.04109	-0.633388		-6.99511	-3.2413	-0.550586
294.92	-3.29714	-2.07909	0.358151		-6.98433	-2.1732	-0.242262		-8.16392	-3.04119	-0.630994		-6.98516	-3.25787	-0.547023
295.13	-3.27949	-2.07773	0.354276		-6.95663	-2.17196	-0.241704		-8.16031	-3.04401	-0.631954		-6.94935	-3.24748	-0.541207
295.33	-3.27476	-2.08869	0.364835		-6.92601	-2.18337	-0.2333		-8.16227	-3.04856	-0.623844		-6.92553	-3.26072	-0.545899
295.53	-3.28798	-2.08341	0.369966		-6.90707	-2.18245	-0.242132		-8.16176	-3.0579	-0.609921		-6.91626	-3.2521	-0.538355
295.74	-3.29336	-2.09236	0.386851		-6.89451	-2.19047	-0.235639		-8.15676	-3.05168	-0.599636		-6.89453	-3.25519	-0.536649
295.94	-3.3172	-2.07519	0.370932		-6.89361	-2.17711	-0.238205		-8.16486	-3.03303	-0.599196		-6.91007	-3.24176	-0.543217
296.15	-3.3074	-2.06667	0.374872		-6.87213	-2.1883	-0.222178		-8.15882	-3.03199	-0.595602		-6.89353	-3.22973	-0.5448
296.35	-3.31103	-2.07243	0.371806		-6.86326	-2.2054	-0.212601		-8.15445	-3.03836	-0.592288		-6.87496	-3.24184	-0.541456
296.56	-3.31053	-2.09341	0.358808		-6.85565	-2.21554	-0.219087		-8.14828	-3.04354	-0.604359		-6.87043	-3.25013	-0.551221
296.77	-3.3357	-2.10526	0.360272		-6.87493	-2.22235	-0.215272		-8.14223	-3.03591	-0.603609		-6.88294	-3.24857	-0.547051
296.97	-3.34418	-2.10732	0.360567		-6.88694	-2.22889	-0.206106		-8.15983	-3.04526	-0.59634		-6.89727	-3.24294	-0.547705
297.18	-3.33851	-2.10285	0.358547		-6.90947	-2.2384	-0.217336		-8.17156	-3.05532	-0.596097		-6.91624	-3.24505	-0.554667
297.38	-3.35232	-2.11046	0.356266		-6.94711	-2.24398	-0.218126		-8.16337	-3.05971	-0.601861		-6.94442	-3.24052	-0.5531
297.58	-3.33671	-2.11626	0.359112		-6.96337	-2.24	-0.212959		-8.16053	-3.06359	-0.594199		-6.95788	-3.24912	-0.555618
297.79	-3.31037	-2.10998	0.342835		-6.96648	-2.24149	-0.232243		-8.16257	-3.07042	-0.61997		-6.97127	-3.24061	-0.562789
297.99	-3.28626	-2.1177	0.350975		-6.94778	-2.25763	-0.229702		-8.1402	-3.0899	-0.622176		-6.94453	-3.26288	-0.55528
298.2	-3.29221	-2.13195	0.348811		-6.95612	-2.25454	-0.230695		-8.14488	-3.09693	-0.606576		-6.95069	-3.27953	-0.552013
298.4	-3.29606	-2.13422	0.356488		-6.95677	-2.25294	-0.238234		-8.1467	-3.10167	-0.606784		-6.95889	-3.28763	-0.556178
298.61	-3.29439	-2.11852	0.369826		-6.97261	-2.25	-0.219545		-8.16087	-3.09807	-0.603257		-6.96147	-3.29047	-0.53295
298.81	-3.27385	-2.12627	0.372077		-6.9575	-2.25657	-0.212751		-8.17047	-3.11627	-0.593203		-6.95293	-3.31001	-0.532769
299.02	-3.26719	-2.13147	0.359126		-6.95039	-2.24476	-0.225466		-8.1681	-3.09961	-0.612065		-6.9379	-3.31166	-0.534565
299.22	-3.27068	-2.1364	0.363063		-6.93	-2.23987	-0.2138		-8.16119	-3.08625	-0.616858		-6.92275	-3.30984	-0.519055
299.42	-3.25761	-2.12423	0.364567		-6.89906	-2.23555	-0.222371		-8.16454	-3.08866	-0.618016		-6.89332	-3.31339	-0.522237
299.63	-3.25986	-2.12971	0.365623		-6.87061	-2.23313	-0.217804		-8.15192	-3.08853	-0.620817		-6.86846	-3.31441	-0.518717
299.83	-3.29343	-2.13389	0.37894		-6.87275	-2.23556	-0.2019		-8.15374	-3.08784	-0.601419		-6.85926	-3.32564	-0.520558
300.04	-3.31117	-2.13439	0.367773		-6.87448	-2.23011	-0.208477		-8.1777	-3.07586	-0.600216		-6.86707	-3.31301	-0.525385
300.24	-3.31991	-2.1194	0.379997		-6.87736	-2.22756	-0.205759		-8.18002	-3.07727	-0.61374		-6.86666	-3.30771	-0.517199
300.45	-3.30892	-2.12649	0.372559		-6.86204	-2.22951	-0.209081		-8.17017	-3.07916	-0.619568		-6.85925	-3.30399	-0.526535
300.65	-3.31372	-2.11992	0.369832		-6.85963	-2.21332	-0.21067		-8.15405	-3.06775	-0.614082		-6.86514	-3.29461	-0.536142
300.86	-3.31814	-2.11167	0.36936		-6.86346	-2.20149	-0.229206		-8.13626	-3.05415	-0.626327		-6.877	-3.28459	-0.536469
301.06	-3.32558	-2.10053	0.382409		-6.8563	-2.20704	-0.215801		-8.14033	-3.04974	-0.617838		-6.88481	-3.27086	-0.532477
301.27	-3.33222	-2.09793	0.383339		-6.87405	-2.19636	-0.222005		-8.12656	-3.05352	-0.617224		-6.90098	-3.27808	-0.545042
301.47	-3.33278	-2.09751	0.388519		-6.8869	-2.18384	-0.211151		-8.12704	-3.04085	-0.595968		-6.92374	-3.26719	-0.535644
301.67	-3.34186	-2.09767	0.375476		-6.92783	-2.1903	-0.218193		-8.14908	-3.03991	-0.598104		-6.95422	-3.26076	-0.54781
301.88	-3.31719	-2.10857	0.362997		-6.93018	-2.20233	-0.231285		-8.15265	-3.04286	-0.614633		-6.95772	-3.26476	-0.553863
302.08	-3.30059	-2.11135	0.36023		-6.94145	-2.20548	-0.23792		-8.14326	-3.0545	-0.628444		-6.95822	-3.26335	-0.552903
302.29	-3.28084	-2.10999	0.353434		-6.92499	-2.20061	-0.247226		-8.12076	-3.04982	-0.629624		-6.95579	-3.24946	-0.560714
302.49	-3.28772	-2.10523	0.348666		-6.93239	-2.19307	-0.252423		-8.13398	-3.04885	-0.637055		-6.95698	-3.24727	-0.558198
302.69	-3.27217	-2.12509	0.340442		-6.90747	-2.21497	-0.26267		-8.13697	-3.07689	-0.647404		-6.9384	-3.25773	-0.561418
302.9	-3.26676	-2.12754	0.338849		-6.89835	-2.21279	-0.258627		-8.14159	-3.07727	-0.654135		-6.92583	-3.2628	-0.571746
303.11	-3.25282	-2.13568	0.347458		-6.90367	-2.21269	-0.262771		-8.13045	-3.09044	-0.645149		-6.91473	-3.27867	-0.566538
303.31	-3.23766	-2.14182	0.340402		-6.89182	-2.2177	-0.265921		-8.14253	-3.09579	-0.649838		-6.90201	-3.27551	-0.572472
303.52	-3.23597	-2.13643	0.335093		-6.86322	-2.22067	-0.265926		-8.14184	-3.10194	-0.665833		-6.88086	-3.27853	-0.579157
303.72	-3.23454	-2.13715	0.348047		-6.83086	-2.22194	-0.245384		-8.12061	-3.10881	-0.667004		-6.8558	-3.29168	-0.559021
303.93	-3.24811	-2.12353	0.354925		-6.82208	-2.21396	-0.222336		-8.09803	-3.1089	-0.642626		-6.85787	-3.27546	-0.537153
304.13	-3.25996	-2.12203	0.365596		-6.8242	-2.22004	-0.207069		-8.10219	-3.10133	-0.628656		-6.86855	-3.27411	-0.533585
304.34	-3.26902	-2.1293	0.374845		-6.84103	-2.22813	-0.203073		-8.12191	-3.09981	-0.624965		-6.8677	-3.28197	-0.5278
304.54	-3.26216	-2.12679	0.386929		-6.83921	-2.23341	-0.193455		-8.11939	-3.09973	-0.609263		-6.85423	-3.27617	-0.532195
304.75	-3.26291	-2.1134	0.389093		-6.84405	-2.21983	-0.189038		-8.10385	-3.0813	-0.599318		-6.85828	-3.26447	-0.534919
304.95	-3.27589	-2.10419	0.389764		-6.85407	-2.22146	-0.186112		-8.11009	-3.07354	-0.592124		-6.88153	-3.25816	-0.526775
305.15	-3.29245	-2.11422	0.384091		-6.85547	-2.21359	-0.187749		-8.11774	-3.06896	-0.596969		-6.89865	-3.27216	-0.534438
305.35	-3.3015	-2.11224	0.390335		-6.86059	-2.21703	-0.183742		-8.11032	-3.07028	-0.601609		-6.90086	-3.26666	-0.525725
305.56	-3.31484	-2.13439	0.382062		-6.89962	-2.22672	-0.194146		-8.11155	-3.07391	-0.611198		-6.91823	-3.26882	-0.527293
305.77	-3.31122	-2.13086	0.371993		-6.92505	-2.22663	-0.21745		-8.12288	-3.05733	-0.613132		-6.93931	-3.25483	-0.539933
305.97	-3.29863	-2.1387	0.365875		-6.92936	-2.22953	-0.222584		-8.14112	-3.06462	-0.625319		-6.94515	-3.27086	-0.550849
306.17	-3.29763	-2.13445	0.369455		-6.92305	-2.21686	-0.230097		-8.13703	-3.08065	-0.618379		-6.92084	-3.26415	-0.541716
306.38	-3.29982	-2.13309	0.371589		-6.92059	-2.21749	-0.235402		-8.1303	-3.08527	-0.613488		-6.92325	-3.26658	-0.542625
306.58	-3.29555	-2.12894	0.349656		-6.92509	-2.21634	-0.249833		-8.14046	-3.08378	-0.640553		-6.93547	-3.26961	-0.543227
306.79	-3.29192	-2.13983	0.356359		-6.92043	-2.23148	-0.237938		-8.15511	-3.09564	-0.632527		-6.9327	-3.28678	-0.53103
306.99	-3.27628	-2.14557	0.349975		-6.91804	-2.2243	-0.238347		-8.16209	-3.09752	-0.633765		-6.92149	-3.28014	-0.530171
307.19	-3.26474	-2.13495	0.326136		-6.90951	-2.23937	-0.240632		-8.16381	-3.10472	-0.642736		-6.90431	-3.26515	-0.535107
307.4	-3.25633	-2.14686	0.319143		-6.88583	-2.24399	-0.245346		-8.17185	-3.11125	-0.630365		-6.8937	-3.27751	-0.545864
307.6	-3.24168	-2.12525	0.320758		-6.84704	-2.24459	-0.246979		-8.16146	-3.12257	-0.632349		-6.86462	-3.28202	-0.551474
307.81	-3.25695	-2.12403	0.317356		-6.82817	-2.23978	-0.250953		-8.1589	-3.13515	-0.62854		-6.84409	-3.28452	-0.548318
308.01	-3.2764	-2.13734	0.309424		-6.82677	-2.23602	-0.2579		-8.15661	-3.13201	-0.633699		-6.84438	-3.28252	-0.557546
308.22	-3.28236	-2.15328	0.316405		-6.82578	-2.25287	-0.238675		-8.16042	-3.12851	-0.62742		-6.86209	-3.29416	-0.561624
308.43	-3.2913	-2.14798	0.315865		-6.83296	-2.25049	-0.225861		-8.17434	-3.11153	-0.626928		-6.86421	-3.27898	-0.560104
308.64	-3.29127	-2.14837	0.333132		-6.83199	-2.24138	-0.21202		-8.15837	-3.10464	-0.597979		-6.86684	-3.28602	-0.551742
308.84	-3.30806	-2.15306	0.332288		-6.83929	-2.25103	-0.225789		-8.15185	-3.09486	-0.615791		-6.87388	-3.28179	-0.563546
309.05	-3.33216	-2.16239	0.329299		-6.84991	-2.26264	-0.218884		-8.14981	-3.10796	-0.609896		-6.88187	-3.28434	-0.562855
309.25	-3.32763	-2.16426	0.349144		-6.8568	-2.24531	-0.214966		-8.13564	-3.09435	-0.605795		-6.8957	-3.28423	-0.564047
309.46	-3.33943	-2.1551	0.354388		-6.88892	-2.24702	-0.2109		-8.13559	-3.08906	-0.62245		-6.92514	-3.27492	-0.560384
309.66	-3.35415	-2.16166	0.343475		-6.92614	-2.25608	-0.199513		-8.14831	-3.08638	-0.62402		-6.96372	-3.27876	-0.559387
309.87	-3.34004	-2.15972	0.344065		-6.93167	-2.26694	-0.203612		-8.14786	-3.08286	-0.640677		-6.97245	-3.29322	-0.568665
310.08	-3.3174	-2.16636	0.348228		-6.93065	-2.2803	-0.207052		-8.14445	-3.09953	-0.632251		-6.96712	-3.30711	-0.560933
310.28	-3.29985	-2.15559	0.335604		-6.92506	-2.27738	-0.228825		-8.15014	-3.09573	-0.646507		-6.96934	-3.30648	-0.570529
310.48	-3.29306	-2.1517	0.329869		-6.93208	-2.27534	-0.237257		-8.14666	-3.10967	-0.651824		-6.97608	-3.31181	-0.575086
310.69	-3.29211	-2.15029	0.322648		-6.93261	-2.27282	-0.252086		-8.15475	-3.10686	-0.670248		-6.97375	-3.30045	-0.580761
310.9	-3.28057	-2.13289	0.321821		-6.92981	-2.25003	-0.241468		-8.16785	-3.10955	-0.649996		-6.97155	-3.29076	-0.57234
311.1	-3.26461	-2.13085	0.322123		-6.91441	-2.25835	-0.248102		-8.15376	-3.10964	-0.654747		-6.94932	-3.3038	-0.574346
311.31	-3.27304	-2.12963	0.312419		-6.9043	-2.27852	-0.249479		-8.16119	-3.12056	-0.65706		-6.9296	-3.30363	-0.575577
311.51	-3.25972	-2.13302	0.312351		-6.8755	-2.27383	-0.239677		-8.14795	-3.11869	-0.649341		-6.88819	-3.30953	-0.578395
311.71	-3.25216	-2.13654	0.318461		-6.85392	-2.26515	-0.244467		-8.14043	-3.1109	-0.649125		-6.85668	-3.30227	-0.569332
311.92	-3.26892	-2.1505	0.327736		-6.86147	-2.25714	-0.239057		-8.14464	-3.11063	-0.648306		-6.86214	-3.29418	-0.565967
312.12	-3.30126	-2.13374	0.332596		-6.8662	-2.25127	-0.238872		-8.15917	-3.09023	-0.654114		-6.86568	-3.28349	-0.570379
312.32	-3.31249	-2.12616	0.330273		-6.85974	-2.24564	-0.23729		-8.15244	-3.08768	-0.6577		-6.85895	-3.27397	-0.566297
312.53	-3.29679	-2.13944	0.337576		-6.84207	-2.25294	-0.229709		-8.1408	-3.09226	-0.664585		-6.83979	-3.28817	-0.575558
312.73	-3.30874	-2.14464	0.337416		-6.84576	-2.27038	-0.225541		-8.1339	-3.10286	-0.663708		-6.84105	-3.29937	-0.578803
312.94	-3.32175	-2.14353	0.335709		-6.84599	-2.26835	-0.227958		-8.13403	-3.09025	-0.670567		-6.84961	-3.29862	-0.587363
313.14	-3.3399	-2.14689	0.338218		-6.86049	-2.26732	-0.219827		-8.14972	-3.09805	-0.671071		-6.86373	-3.29332	-0.582893
313.35	-3.35023	-2.15128	0.346095		-6.88198	-2.26615	-0.219876		-8.15567	-3.10981	-0.670627		-6.8866	-3.30445	-0.580288
313.56	-3.33972	-2.15248	0.345996		-6.89574	-2.26255	-0.23128		-8.1544	-3.10498	-0.679059		-6.92017	-3.28919	-0.583547
313.76	-3.32781	-2.14695	0.355548		-6.89996	-2.26276	-0.226768		-8.15634	-3.09421	-0.682758		-6.93193	-3.2869	-0.584547
313.96	-3.30275	-2.13853	0.353617		-6.898	-2.26972	-0.230382		-8.15411	-3.08934	-0.673177		-6.93267	-3.28575	-0.586669
314.17	-3.26584	-2.1385	0.348027		-6.88744	-2.26423	-0.235948		-8.136	-3.09876	-0.669309		-6.92483	-3.27416	-0.581517
314.37	-3.27359	-2.14693	0.351781		-6.91746	-2.25968	-0.237611		-8.1423	-3.0982	-0.667793		-6.94819	-3.28613	-0.573596
314.58	-3.2797	-2.15317	0.334385		-6.92627	-2.26986	-0.241094		-8.15009	-3.09516	-0.666846		-6.9592	-3.2881	-0.580413
314.78	-3.25479	-2.16125	0.343658		-6.90877	-2.27816	-0.229279		-8.14782	-3.09339	-0.650466		-6.94145	-3.27985	-0.561449
314.99	-3.23176	-2.16685	0.336955		-6.89962	-2.28591	-0.233912		-8.13444	-3.11256	-0.655784		-6.92676	-3.29329	-0.56318
315.19	-3.20767	-2.16034	0.32729		-6.87588	-2.27646	-0.25521		-8.11871	-3.10141	-0.668649		-6.9032	-3.28557	-0.577008
315.4	-3.18138	-2.17168	0.321631		-6.84767	-2.27617	-0.249859		-8.11247	-3.09338	-0.657197		-6.88535	-3.2808	-0.574275
315.6	-3.17732	-2.17423	0.320573		-6.81696	-2.28709	-0.252492		-8.10578	-3.09987	-0.64586		-6.84379	-3.29498	-0.56215
315.81	-3.19089	-2.17486	0.314422		-6.80855	-2.28751	-0.273725		-8.11001	-3.11086	-0.64727		-6.83752	-3.2919	-0.5736
316.01	-3.22765	-2.17357	0.312618		-6.80014	-2.28353	-0.268209		-8.11526	-3.10941	-0.649286		-6.84434	-3.27495	-0.567581
316.21	-3.25876	-2.17363	0.310945		-6.80776	-2.28317	-0.263481		-8.12922	-3.09258	-0.649791		-6.85489	-3.28113	-0.576017
316.42	-3.24607	-2.18074	0.310789		-6.78341	-2.29754	-0.266174		-8.1062	-3.09471	-0.656089		-6.82679	-3.27321	-0.584936
316.62	-3.23742	-2.17205	0.324018		-6.75638	-2.28699	-0.268946		-8.09445	-3.10803	-0.643368		-6.80327	-3.26225	-0.565008
316.83	-3.25339	-2.16823	0.31848		-6.76029	-2.28541	-0.271158		-8.09179	-3.1159	-0.642441		-6.81139	-3.27424	-0.57241
317.03	-3.27588	-2.17099	0.311911		-6.76706	-2.282	-0.282413		-8.09944	-3.11776	-0.649922		-6.82509	-3.27236	-0.572455
317.24	-3.28797	-2.17328	0.324844		-6.78478	-2.29994	-0.278675		-8.11045	-3.12839	-0.651947		-6.85673	-3.28194	-0.573032
317.44	-3.29453	-2.16224	0.316417		-6.82202	-2.29286	-0.296839		-8.11276	-3.12168	-0.667964		-6.86835	-3.28433	-0.588731
317.65	-3.31035	-2.16292	0.321952		-6.8458	-2.29636	-0.288343		-8.11846	-3.11663	-0.666861		-6.90204	-3.29704	-0.582468
317.85	-3.30639	-2.16796	0.326512		-6.85544	-2.28396	-0.281696		-8.11631	-3.10426	-0.666136		-6.90803	-3.28935	-0.585051
318.05	-3.27233	-2.15556	0.328089		-6.85904	-2.27223	-0.285023		-8.10093	-3.10139	-0.67176		-6.89503	-3.29788	-0.592667
318.26	-3.25794	-2.16254	0.326587		-6.85505	-2.2705	-0.289446		-8.09121	-3.12228	-0.682134		-6.88763	-3.29613	-0.58565
318.47	-3.26222	-2.16116	0.333179		-6.86059	-2.26556	-0.277484		-8.1019	-3.14268	-0.675013		-6.89706	-3.30631	-0.588193
318.67	-3.25823	-2.17213	0.328949		-6.86762	-2.26669	-0.279122		-8.1017	-3.13997	-0.68704		-6.91406	-3.30798	-0.5992
318.88	-3.22962	-2.16311	0.330596		-6.85752	-2.25087	-0.272456		-8.10194	-3.11979	-0.694621		-6.90412	-3.28552	-0.592481
319.08	-3.20335	-2.1718	0.344972		-6.85266	-2.25904	-0.26236		-8.10148	-3.1248	-0.690389		-6.88696	-3.2914	-0.58758
319.29	-3.2031	-2.17302	0.337209		-6.83133	-2.25589	-0.263143		-8.09084	-3.11652	-0.684607		-6.86616	-3.29184	-0.578579
319.49	-3.20464	-2.18076	0.340026		-6.79557	-2.27167	-0.268895		-8.09265	-3.12547	-0.684125		-6.85249	-3.29034	-0.559467
319.71	-3.20533	-2.17079	0.325592		-6.78345	-2.26217	-0.292363		-8.09923	-3.11803	-0.692344		-6.82923	-3.27021	-0.581902
319.92	-3.22366	-2.18324	0.322611		-6.78262	-2.28568	-0.292038		-8.10337	-3.12443	-0.683885		-6.82751	-3.28543	-0.578333
320.12	-3.24982	-2.19466	0.32302		-6.78812	-2.30283	-0.300913		-8.12516	-3.13954	-0.685243		-6.83525	-3.29654	-0.573532
320.33	-3.24483	-2.18827	0.326426		-6.79117	-2.3055	-0.301568		-8.13639	-3.12926	-0.693847		-6.83215	-3.29294	-0.570712
320.53	-3.24609	-2.1869	0.333085		-6.79976	-2.29849	-0.302293		-8.14725	-3.10743	-0.692756		-6.83045	-3.28398	-0.565955
320.74	-3.26464	-2.18408	0.324452		-6.81051	-2.30344	-0.305723		-8.16021	-3.10861	-0.689587		-6.83386	-3.28676	-0.564569
320.94	-3.29433	-2.2005	0.313984		-6.82478	-2.3043	-0.3121		-8.16062	-3.12292	-0.691284		-6.84531	-3.30041	-0.570568
321.15	-3.30486	-2.18982	0.308378		-6.82417	-2.30248	-0.315357		-8.14667	-3.1214	-0.701512		-6.84783	-3.29022	-0.575171
321.35	-3.29813	-2.18872	0.300384		-6.84222	-2.29173	-0.297082		-8.15485	-3.12446	-0.699368		-6.85933	-3.28787	-0.574669
321.56	-3.29685	-2.18325	0.301419		-6.85808	-2.28332	-0.293228		-8.13586	-3.11409	-0.697011		-6.87316	-3.28066	-0.583404
321.77	-3.29793	-2.19093	0.310395		-6.86802	-2.28135	-0.284583		-8.12512	-3.11804	-0.691033		-6.8855	-3.29767	-0.573116
321.97	-3.27362	-2.18543	0.306009		-6.87036	-2.27963	-0.281361		-8.11341	-3.1254	-0.693373		-6.88645	-3.29791	-0.564012
322.17	-3.25919	-2.18284	0.300211		-6.86645	-2.27717	-0.270498		-8.10729	-3.12052	-0.686212		-6.89577	-3.30055	-0.569449
322.38	-3.25846	-2.17807	0.295583		-6.85994	-2.28107	-0.277563		-8.09887	-3.12331	-0.685964		-6.90371	-3.31151	-0.573977
322.58	-3.25466	-2.1732	0.270364		-6.8558	-2.27972	-0.277273		-8.09514	-3.12245	-0.690154		-6.90186	-3.30629	-0.579684
322.79	-3.24461	-2.18355	0.276803		-6.83841	-2.28191	-0.272394		-8.09601	-3.11678	-0.682168		-6.88955	-3.31469	-0.571883
322.99	-3.21907	-2.19009	0.287538		-6.82416	-2.28803	-0.2609		-8.09981	-3.11686	-0.679423		-6.8882	-3.30975	-0.583026
323.2	-3.22332	-2.18505	0.287678		-6.82574	-2.28807	-0.259975		-8.11061	-3.10874	-0.663889		-6.88517	-3.30755	-0.580824
323.4	-3.2198	-2.1906	0.293135		-6.81382	-2.29743	-0.279296		-8.11186	-3.10442	-0.667198		-6.87253	-3.30779	-0.589011
323.61	-3.20905	-2.19041	0.305956		-6.78567	-2.29955	-0.259777		-8.12112	-3.11944	-0.658008		-6.85581	-3.30535	-0.581288
323.81	-3.20476	-2.18271	0.301178		-6.77342	-2.30516	-0.257758		-8.11839	-3.1317	-0.657149		-6.84395	-3.28692	-0.578463
324.02	-3.23609	-2.17326	0.290158		-6.77987	-2.29051	-0.264467		-8.13718	-3.12878	-0.65613		-6.86063	-3.28032	-0.589009
324.22	-3.23451	-2.18081	0.285031		-6.76566	-2.28922	-0.266369		-8.12862	-3.12533	-0.66352		-6.85039	-3.27193	-0.585773
324.43	-3.24622	-2.19286	0.29896		-6.76866	-2.2884	-0.252376		-8.13563	-3.1199	-0.64836		-6.85131	-3.27209	-0.578983
324.63	-3.23901	-2.2071	0.311453		-6.75904	-2.29575	-0.260496		-8.12423	-3.12376	-0.640022		-6.84761	-3.28284	-0.567441
324.83	-3.24182	-2.19441	0.297545		-6.77187	-2.28809	-0.263181		-8.12952	-3.13381	-0.658762		-6.85645	-3.27004	-0.577367
325.04	-3.26013	-2.17009	0.305073		-6.77365	-2.28584	-0.267271		-8.11932	-3.12591	-0.664592		-6.85716	-3.26571	-0.562358
325.24	-3.2673	-2.17691	0.312625		-6.77665	-2.28442	-0.260479		-8.0959	-3.12554	-0.653047		-6.85841	-3.26025	-0.557292
325.44	-3.26942	-2.17383	0.31013		-6.77571	-2.27678	-0.248647		-8.0722	-3.13739	-0.6456		-6.87168	-3.2625	-0.543489
325.65	-3.28234	-2.18278	0.302409		-6.8007	-2.28708	-0.264014		-8.07574	-3.12767	-0.652431		-6.89701	-3.28016	-0.548688
325.86	-3.27417	-2.18551	0.310892		-6.82258	-2.29076	-0.25749		-8.07516	-3.1336	-0.644785		-6.91266	-3.29238	-0.555054
326.06	-3.23281	-2.2093	0.312757		-6.80594	-2.30318	-0.266534		-8.05314	-3.14718	-0.657178		-6.88379	-3.31144	-0.552612
326.27	-3.2217	-2.20172	0.3134		-6.81498	-2.30574	-0.271739		-8.06528	-3.15124	-0.65489		-6.88194	-3.30943	-0.557175
326.47	-3.21521	-2.19282	0.296165		-6.82172	-2.32089	-0.274592		-8.07145	-3.1596	-0.660024		-6.88438	-3.31112	-0.572482
326.68	-3.21985	-2.18748	0.291663		-6.82378	-2.31427	-0.27436		-8.07361	-3.17213	-0.673497		-6.88382	-3.30474	-0.580496
326.88	-3.20646	-2.18524	0.295399		-6.81006	-2.32021	-0.288027		-8.05804	-3.16726	-0.667555		-6.87396	-3.30973	-0.587323
327.09	-3.19726	-2.1866	0.287332		-6.81028	-2.32279	-0.299926		-8.06632	-3.17162	-0.665757		-6.86594	-3.31492	-0.595506
327.29	-3.1901	-2.18665	0.276996		-6.80638	-2.31628	-0.305487		-8.08196	-3.16658	-0.675607		-6.8577	-3.3055	-0.605563
327.5	-3.18796	-2.18138	0.267772		-6.78676	-2.32266	-0.319594		-8.0976	-3.16319	-0.687202		-6.82665	-3.29253	-0.613968
327.7	-3.16813	-2.17244	0.274471		-6.7625	-2.30006	-0.29993		-8.08484	-3.16066	-0.672621		-6.78251	-3.27013	-0.604165
327.91	-3.16823	-2.17349	0.269623		-6.73821	-2.30314	-0.302915		-8.08366	-3.16291	-0.683534		-6.76982	-3.27027	-0.605511
328.11	-3.19113	-2.15192	0.265441		-6.73206	-2.28559	-0.293148		-8.08569	-3.14227	-0.674244		-6.76272	-3.24794	-0.602495
328.32	-3.19894	-2.15005	0.26707		-6.72233	-2.2806	-0.290193		-8.07551	-3.13319	-0.665161		-6.74505	-3.24623	-0.591073
328.52	-3.18254	-2.15172	0.273669		-6.70434	-2.26721	-0.291442		-8.05665	-3.13028	-0.666619		-6.72696	-3.23945	-0.572474
328.72	-3.17794	-2.14788	0.261335		-6.70014	-2.28324	-0.308053		-8.06225	-3.11888	-0.662311		-6.72442	-3.24574	-0.585481
328.93	-3.2029	-2.14184	0.266222		-6.71313	-2.27383	-0.298007		-8.06108	-3.10462	-0.656667		-6.7338	-3.23923	-0.577194
329.14	-3.20874	-2.14625	0.263058		-6.72435	-2.27375	-0.28058		-8.04796	-3.10726	-0.662308		-6.7497	-3.24061	-0.57592
329.34	-3.21999	-2.14789	0.261992		-6.72381	-2.2793	-0.2877		-8.04666	-3.10238	-0.680902		-6.76575	-3.25488	-0.582109
329.55	-3.22906	-2.14492	0.267951		-6.76119	-2.26815	-0.275866		-8.04974	-3.09451	-0.680732		-6.80386	-3.26571	-0.579537
329.75	-3.25662	-2.15841	0.254011		-6.79806	-2.274	-0.28546		-8.0762	-3.09926	-0.695656		-6.83647	-3.2701	-0.589408
329.95	-3.2702	-2.16729	0.25266		-6.82966	-2.27324	-0.285434		-8.09826	-3.09845	-0.705229		-6.86061	-3.27337	-0.586969
