# Supplementary material for: Development of R7BP inhibitors through cross-linking coupled mass spectrometry and integrated modeling
Source: Commun Biol. 2019 Sep 13;2:338. doi: 10.1038/s42003-019-0585-1 (PMC6744478; doi:10.1038/s42003-019-0585-1)
Supplement: Supplementary file 6 — Supplementary Data 4 [file 42003_2019_585_MOESM6_ESM.xlsx]

## Sheet: Sheet1
A				B
0.184829	0.129674	0.144144		0.075334	0.07011	0.099101
